# Supplementary material for: Meta-Analysis of Gene Expression Changes in the Blood of Patients with Mild Cognitive Impairment and Alzheimer’s Disease Dementia
Source: Int J Mol Sci. 2019 Oct 30;20(21):5403. doi: 10.3390/ijms20215403 (PMC6862214; doi:10.3390/ijms20215403)
Supplement: Supplementary file 1 [file ijms-20-05403-s001.zip]

Archive with 13 entries (12 files):
- Table_S1_revised .xlsx
- __MACOSX/
- __MACOSX/._Table_S1_revised .xlsx
- Table_S4.xlsx
- __MACOSX/._Table_S4.xlsx
- Table_S3_revised.xlsx
- __MACOSX/._Table_S3_revised.xlsx
- Fig_S1 revised.tiff
- __MACOSX/._Fig_S1 revised.tiff
- Table_S5_revised.xlsx
- __MACOSX/._Table_S5_revised.xlsx
- Table_S2_revised.xlsx
- __MACOSX/._Table_S2_revised.xlsx
