# Supplementary material for: Meta-Analysis of Gene Expression Changes in the Blood of Patients with Mild Cognitive Impairment and Alzheimer’s Disease Dementia
Source: Int J Mol Sci. 2019 Oct 30;20(21):5403. doi: 10.3390/ijms20215403 (PMC6862214; doi:10.3390/ijms20215403)
Supplement: Supplementary file 1 [file ijms-20-05403-s001.zip › Table_S1_revised .xlsx]

## Sheet: Sheet1
List of genes	down and up	regulated	in the	different arrays
GSE63063		GSE63063		GSE63063		GSE63063		MTAB-6094		GSE97760
MCI GPL6947		MCI GPL10558		ADD GPL6947		ADD GPL10558		ADD		AdvADD
Down	UP	Down	UP	Down	UP	Down	UP	Down	UP	Down	UP
MARCH7	MARCH6	AIF1	ILMN_3249578	SEP15	MARCH6	3045	FTH1P11	A_33_P3218559	A_24_P843020	3045	MARCH1
SEP2	ABCA7	ATP5E	RNA28S5	ABRACL	ANKRD13D	ADIPOR1	FTH1P12	A_33_P3250394	A_33_P3224800	MARCH2	MARCH5
SEP15	ANKRD13D	ATP5EP2	SMIM1	ACADM	ATHL1	AHSP	FTH1P2	A_33_P3278501	A_33_P3225610	MARCH3	MARCH7
AASDHPPT	ATHL1	ATP5I		ACAT1	BOLA2	AIF1	FTH1P20	A_33_P3280009	A_33_P3237835	MARCH8	SEP2
ABCE1	BOLA2	ATP5J		ACTR10	C16orf7	ANAPC13	FTH1P8	A_33_P3280724	A_33_P3246244	SEP5	SEP6
ABI1	FOXO3	ATP5O		ACTR6	CREBRF	ANXA1	H3F3AP6	A_33_P3298267	A_33_P3251412	SEP12	SEP7
ABRACL	ILMN_1821517	ATP6V1G1		AIF1	FAM212B	AP1S2	HLA-H	A_33_P3316572	A_33_P3283636	1060P11.3	SEP8
ACADM	ILMN_1832879	CAPZA2		AIM2	FOLR3	ARPC1B	HLA-K	A_33_P3322504	A_33_P3301129	A_23_P13271	SEP9
ACAP2	MTND5P10	CD3D		AKR1C3	HELZ2	ARPC3	HSPA1A	A_33_P3331351	A_33_P3303325	A_23_P90470	SEP10
ACAT1	RNA28S5	CD52		ALG13	ILMN_1670410	ARPC3P5	ILMN_1654320	A_33_P3332616	A_33_P3315836	A_24_P101812	SEP11
ACAT2	TCIRG1	CLC		ANAPC13	ILMN_1821517	ASCC2	ILMN_3249578	A_33_P3333985	A_33_P3342175	A_24_P110273	SEP15
ACBD3		CMTM2		ANXA1	ILMN_1832879	ATG3	NLRP8	A_33_P3335576	A_33_P3364493	A_24_P15502	51072
ACSL1		COMMD6		AP1S2	ITGAM	ATP5E	RNA28S5	A_33_P3339987	AB305689	A_24_P178444	221938
ACSL4		COX6C		ARGLU1	ITGAX	ATP5EP2		A_33_P3350744	AB363371	A_24_P238786	A_23_P158997
ACTL6A		COX7A2		ARID4B	LOC338758	ATP5F1		A_33_P3356941	ABCB9	A_24_P247074	A_23_P258108
ACTR10		COX7C		ARL6IP5	LOC401357	ATP5I		A_33_P3413344	AHSA1	A_24_P255874	A_23_P385427
ACTR2		DBI		ARPC3	MTND5P10	ATP5J		A_33_P3419049	AJ272081	A_24_P267686	A_23_P54692
ACTR3		DPM1		ASNSD1	NBEAL2	ATP5L		ABCG5	AKAP5	A_24_P298737	A_24_P101561
ACTR6		EEF1B2		ATG3	NLRP1	ATP5O		ADAMTSL4	ALG1	A_24_P410100	A_24_P101617
ADD3		EIF3E		ATP5C1	RAB37	ATP6V1D		AIF1L	ANKZF1	A_24_P41939	A_24_P118260
ADK		ENY2		ATP5C1P1	RNA28S5	ATP6V1E1		AK055281	ANP32A	A_24_P562369	A_24_P118591
ADO		FAU		ATP5EP2	RYBP	ATP6V1G1		ANKRD26P3	APMAP	A_24_P580248	A_24_P127312
ADSL		FCER1A		ATP5F1	SHKBP1	BNIP3L		APLN	APOBEC3G	A_24_P587443	A_24_P135391
ADSS		GIMAP7		ATP5H	SMIM1	BOLA2		APOLD1	APOL4	A_24_P59247	A_24_P135579
AGGF1		HBG1		ATP5I	SNTB2	BTF3		AQP7P1	ARHGAP10	A_24_P647682	A_24_P143843
AGL		HBG2		ATP5J	SULT1A3	C11orf10		ARMC5	ASPM	A_24_P739582	A_24_P152094
AGTPBP1		HINT1		ATP5J2	TCIRG1	C17orf76-AS1		AY010113	ASS1	A_24_P7934	A_24_P152983
AHCTF1		ILMN_1652955		ATP5L	TYK2	C22orf13		BCHE	ATP6V0D1	A_24_P818268	A_24_P153324
AIF1		ILMN_3238640		ATP5O		C9orf78		BEGAIN	ATP6V0E2	A_24_P84970	A_24_P161914
AIM2		ILMN_3245403		ATP6V1D		CA1		BMP15	AY766452	A_24_P896205	A_24_P169843
AK2		ILMN_3301440		ATP6V1E1		CAPZA2		C11orf53	BAIAP3	A_24_P92163	A_24_P170095
AK3		LOC100289143		ATP6V1G1		CASP1		C1orf95	BAP1	A_32_P132477	A_24_P178631
AKAP11		LSM3		B2M		CD3D		CABP4	BIK	A_32_P15706	A_24_P179013
AKAP7		MRPL33		BCLAF1		CD52		CASP2	BIRC5	A_32_P185481	A_24_P186944
AKR1C3		MYL12B		BEX2		CD79B		CCDC26	BIVM	A_32_P185628	A_24_P194934
ALG13		MYL6		BOLA2		CETN2		CCDC62	BMP4	A_33_P3210069	A_24_P195724
ALG5		NDUFA1		BOLA3		CKLF		CCDC87	BNIPL	A_33_P3210561	A_24_P213354
AMD1		NDUFA4		BRIX1		CLC		CHPT1	BRCA1	A_33_P3211478	A_24_P238570
ANAPC10		NDUFB2		BTF3		CLEC4A		CHRM2	BUB1	A_33_P3212700	A_24_P24002
ANAPC13		NDUFB3		C11orf1		CMTM2		CLDN24	C1orf216	A_33_P3212704	A_24_P24685
ANAPC4		NDUFS5		C11orf10		CNBP		CLMN	C1orf226	A_33_P3213992	A_24_P246963
ANGEL2		NSA2		C14orf166		COMMD3		COL14A1	C1orf86	A_33_P3214042	A_24_P24724
ANKRD12		PET100		C14orf2		COMMD6		COPG2	C2orf27A	A_33_P3215565	A_24_P24790
ANKRD49		PPIAP8		C6orf130		COPS5		CRYM	C2orf48	A_33_P3216200	A_24_P255845
ANXA1		RPL17		C8orf59		COX17		CSDA	CASP8	A_33_P3216487	A_24_P272073
ANXA2P1		RPL17P34		C9orf78		COX6C		CSF1	CCBL1	A_33_P3217491	A_24_P272352
AOC4		RPL17P39		CALM2		COX7A2		CYP3A7	CCDC102A	A_33_P3217867	A_24_P272515
AP1S2		RPL17P7		CALML4		COX7C		DCT	CCDC14	A_33_P3218118	A_24_P280897
AP3S1		RPL17P8		CARD16		CSDAP1		DDX11	CCDC167	A_33_P3218504	A_24_P288993
AP5M1		RPL17P9		CASP1		CWC15		DUSP3	CCL3	A_33_P3218559	A_24_P306469
API5		RPL21P105		CASP4		DBI		DYNC2LI1	CCL3L3	A_33_P3218564	A_24_P307065
APIP		RPL21P134		CBX3		DCAF6		EFS	CCL4	A_33_P3219105	A_24_P315444
ARFIP1		RPL21P29		CCDC53		DNAJA1		ENSG00000223829	CCNA2	A_33_P3219295	A_24_P316074
ARGLU1		RPL21P46		CCDC59		DNAJC8		ENSG00000224164	CCNB1	A_33_P3219850	A_24_P32215
ARHGAP11A		RPL21P80		CCDC90B		DPM1		ENSG00000229196	CCNB2	A_33_P3220395	A_24_P323635
ARHGEF3		RPL22P1		CCT2		DPY30		ENSG00000257180	CD300A	A_33_P3220406	A_24_P348083
ARID4B		RPL24		CD3D		E2F2		ENSG00000258847	CDC25A	A_33_P3220847	A_24_P349547
ARL14EP		RPL24P2		CD52		EEF1A1		F13A1	CDC25B	A_33_P3221059	A_24_P349636
ARL5A		RPL26		CDC26		EEF1A1P12		FAAH2	CDC42SE1	A_33_P3221384	A_24_P350008
ARL6IP1		RPL26P12		CDV3		EEF1B2		FAM184A	CDCA5	A_33_P3221793	A_24_P358146
ARL6IP5		RPL26P19		CEBPZ		EIF3D		FAM194A	CDCA8	A_33_P3221916	A_24_P358205
ARL8B		RPL27		CETN2		EIF3E		FAM225A	CDK1	A_33_P3222664	A_24_P366165
ARMC1		RPL30		CETN3		EIF3M		FECH	CDK11B	A_33_P3224281	A_24_P366415
ARMCX6		RPL31		CHMP5		EIF4A2		FLJ35934	CDKN3	A_33_P3224345	A_24_P374973
ARPC2		RPL35		CISD1		EMC3		FOLR2	CENPE	A_33_P3224996	A_24_P375227
ARPC3		RPL35A		CKLF		ENY2		FOXF2	CENPF	A_33_P3225128	A_24_P375599
ARPC5		RPL35P1		CKS1B		EPB42		GAS8	CEP55	A_33_P3226460	A_24_P375849
ARV1		RPL35P2		CLC		ERH		GPM6A	CEP97	A_33_P3226560	A_24_P383901
ASB8		RPL35P5		CLEC2D		FAM46C		GRAPL	CIT	A_33_P3226565	A_24_P392230
ASNSD1		RPL36AL		CLEC4A		FBXO7		GSTT1	CKAP2	A_33_P3226675	A_24_P409402
ATF4		RPL36AP49		CLNS1A		FCER1A		HEBP1	CLDN10	A_33_P3227010	A_24_P409661
ATG3		RPL39		CMC2		GIMAP7		HMGCS2	CLDN9	A_33_P3227077	A_24_P409824
ATM		RPL41		CMTM2		GLRX		HOXA3	CLSTN3	A_33_P3227086	A_24_P41149
ATP1B3		RPL6		CNBP		GMPR		Hs.551150	CNGA2	A_33_P3227174	A_24_P418536
ATP5C1		RPL6P19		COMMD3		GNG11		Hs.636981	COLEC11	A_33_P3227260	A_24_P504621
ATP5C1P1		RPL6P20		COMMD6		GTF2B		IRF5	CPZ	A_33_P3227556	A_24_P50554
ATP5EP2		RPL6P27		COMMD8		GTF2H5		ITGB8	CRISPLD2	A_33_P3227761	A_24_P518369
ATP5F1		RPL7P23		COPS4		GYPC		KCNK17	CSAD	A_33_P3230676	A_24_P58187
ATP5H		RPL7P6		COPS5		GYPE		KCNMB4	CXCR6	A_33_P3231086	A_24_P58242
ATP5I		RPL9		COX16		GZMA		KCNQ3	CYHR1	A_33_P3231342	A_24_P58881
ATP5J		RPL9P18		COX17		H2AFZ		KDM1B	DIAPH3	A_33_P3231437	A_24_P606663
ATP5J2		RPL9P25		COX6A1		HAGH		KIAA1239	DKK3	A_33_P3232742	A_24_P67552
ATP5L		RPLP0		COX6C		HBG1		KRT15	DLGAP5	A_33_P3233318	A_24_P67748
ATP5O		RPS15A		COX7A2		HBG2		KRTAP10-8	DPY19L1	A_33_P3233819	A_24_P691826
ATP6AP2		RPS15AP24		COX7B		HINT1		KRTAP2-3	DSCC1	A_33_P3234402	A_24_P694820
ATP6V0E1		RPS17		COX7C		HIST1H4C		KRTAP22-1	DTL	A_33_P3234814	A_24_P723735
ATP6V1D		RPS17P16		CRBN		HMGB1P10		LAD1	E2F7	A_33_P3235454	A_24_P728006
ATP6V1E1		RPS24		CWC15		HSP90AA1		LINC00032	EFCAB2	A_33_P3235905	A_24_P75718
ATP6V1G1		RPS25		CWC27		HSPA8		LOC100128242	ELMOD3	A_33_P3237344	A_24_P76078
ATPIF1		RPS25P6		CWF19L2		IFIT1		LOC100128517	ENSG00000168630	A_33_P3237605	A_24_P76358
AZIN1		RPS25P8		CXorf26		IFIT1B		LOC100129502	ENSG00000211655	A_33_P3237760	A_24_P84401
B2M		RPS26		DBI		IFITM3		LOC100130000	ENSG00000255337	A_33_P3237819	A_24_P84608
BANK1		RPS27		DCTN6		ILMN_1652955		LOC100288884	ENSG00000259048	A_33_P3237905	A_24_P84808
BAX		RPS27A		DDX1		ILMN_1655710		LOC100293748	ESCO2	A_33_P3238611	A_24_P878388
BAZ1A		RPS27P6		DEK		ILMN_1701696		LOC100506453	ESYT3	A_33_P3238626	A_24_P917759
BAZ2B		RPS29		DENR		ILMN_3225211		LOC147004	EWSR1	A_33_P3238944	A_24_P919452
BCCIP		RPS29P3		DNAJA1		ILMN_3238640		LOC157740	EXTL2	A_33_P3239659	A_24_P93452
BCL2		RPS7P11		DNAJA2		ILMN_3245403		LOC221814	EYS	A_33_P3240078	A_32_P10100
BCLAF1		RPS8		DNAJC7		ILMN_3246360		LOC221946	F11R	A_33_P3240234	A_32_P101844
BEX2		RSL24D1		DNAJC8		ILMN_3266482		LOC284628	FAM167A	A_33_P3240340	A_32_P102252
BEX4		S100A8		DPH3		ILMN_3266666		LOC340178	FAM219B	A_33_P3240497	A_32_P113154
BID		S100P		DPM1		ILMN_3279277		LOC440934	FAM57A	A_33_P3241046	A_32_P115375
BIRC2		SHFM1		DPY30		ILMN_3297577		LOC503519	FBXL19-AS1	A_33_P3242251	A_32_P125549
BIRC3		SLIRP		DYNLT1		ILMN_3301440		LOC645195	FLJ42351	A_33_P3242416	A_32_P148476
BLOC1S1		SNHG5		E2F3		KLRB1		LY6D	FLT3	A_33_P3244834	A_32_P179746
BLOC1S5		SNRPD2		EEF1B2		KPNA4		MAGOHB	FRMD8	A_33_P3245133	A_32_P190488
BLOC1S6		SNRPG		EFHA1		KRT1		MARCO	GABRA4	A_33_P3245160	A_32_P204722
BMI1		SNRPGP2		EIF1AY		LAMTOR3		MATN1-AS1	GCNT4	A_33_P3245623	A_32_P23795
BNIP2		SRP14		EIF2A		LOC100289143		MITF	GDPD3	A_33_P3245660	A_32_P31992
BNIP3		SRP9		EIF3E		LOC439953		MS4A12	GINS1	A_33_P3245841	A_32_P514599
BNIP3L		SS18L2		EIF4A2		LOC441455		MXI1	GINS2	A_33_P3246699	A_32_P51787
BOLA2		TBCA		EMG1		LOC729466		NBPF6	GLDC	A_33_P3247210	A_32_P53558
BOLA3		TMA7		ENSA		LOC730246		NGEF	GPR171	A_33_P3247310	A_32_P56143
BRIX1		TOMM7		ENY2		LSM1		NKAIN3	GPR27	A_33_P3248774	A_32_P918263
BTAF1		TPT1		ERH		LSM3		NR2E1	GSDMD	A_33_P3248939	A_32_P925529
BTBD10		TXN		ETS1		LSM3P3		NRG1	GSTM1	A_33_P3249731	A_33_P3209185
BTF3		UQCRBP1		EVI2A		MDH1		NUP210L	GTSE1	A_33_P3250223	A_33_P3209497
BTK		UQCRH		FCER1A		MKRN1		NXF3	GUSBP1	A_33_P3250394	A_33_P3209696
BTLA		UQCRQ		FGL2		MNDA		ODF3	HAUS3	A_33_P3250767	A_33_P3211654
BUB3		ZNFX1-AS1		FRG1		MRFAP1L1		ONECUT2	HELZ2	A_33_P3251252	A_33_P3212316
BUD31				FXR1		MRPL33		OSBPL6	HIST1H1B	A_33_P3251470	A_33_P3212415
BZW1P2				GDI2		MRPL51		OTUD6A	HIST1H3G	A_33_P3251557	A_33_P3213311
C11orf1				GIMAP7		MRPS18C		OVOS2	HIST2H3A	A_33_P3252444	A_33_P3213561
C11orf10				GLRX		MRPS21		OXSM	HJURP	A_33_P3253124	A_33_P3214076
C14orf166				GLRX3		MYL12B		PHEX	HNRNPAB	A_33_P3253209	A_33_P3214343
C14orf2				GMFG		MYL6		PID1	HOXB9	A_33_P3253832	A_33_P3215452
C15orf57				GNG11		NDUFA1		PIP5K1B	HRASLS2	A_33_P3255176	A_33_P3216053
C16orf72				GNL2		NDUFA2		PMP22	Hs.449585	A_33_P3256888	A_33_P3216192
C17orf61				GNL3		NDUFA4		PQLC1	Hs.636467	A_33_P3257005	A_33_P3216803
C18orf21				GPBP1		NDUFB2		PROKR2	HSP90B3P	A_33_P3257479	A_33_P3217168
C18orf25				GPR183		NDUFB3		PTGFR	IGH@	A_33_P3257755	A_33_P3218013
C19orf43				GTF2B		NDUFS4		PTPRS	IGHA1	A_33_P3258752	A_33_P3219138
C19orf53				GTF2F2		NDUFS5		RIT1	IGHG1	A_33_P3259239	A_33_P3219454
C19orf70				GTF2H5		NME1		RNF17	IGHV4-31	A_33_P3259560	A_33_P3220376
C1orf131				GZMA		NOP10		RPP30	IGJ	A_33_P3260106	A_33_P3222600
C1orf43				H2AFZ		NSA2		RTKN2	IGKC	A_33_P3260712	A_33_P3223111
C1orf52				HAT1		ODC1		SCUBE2	IGKV1-5	A_33_P3260862	A_33_P3223869
C20orf111				HDDC2		OSBP2		SLC18A3	IGLJ3	A_33_P3260868	A_33_P3224916
C21orf7				HECA		PDCD10		SLC5A10	IGLL1	A_33_P3261031	A_33_P3225610
C2orf47				HIGD1A		PDZK1IP1		SLC6A2	IGLL5	A_33_P3261074	A_33_P3225983
C4orf3				HINT1		PET100		SOWAHC	IGLV1-44	A_33_P3261428	A_33_P3226129
C4orf34				HIST1H2BJ		PFDN5		SRC	IGLV3-21	A_33_P3261433	A_33_P3226788
C5orf15				HMGB1P1		PIM1		SYF2	IGLV6-57	A_33_P3261953	A_33_P3227703
C6orf130				HMGB2		PITHD1		TBC1D30	IKBKB	A_33_P3263412	A_33_P3229037
C6orf48				HMGN1		PLAC8		TMEM176A	IL1R1	A_33_P3263747	A_33_P3229512
C7orf23				HNRNPA1P12		POLR3GL		TMEM235	IPP	A_33_P3264346	A_33_P3229527
C8orf40				HNRNPA2B1		PPA1		TMEM63C	IRF4	A_33_P3264533	A_33_P3229958
C8orf59				HSP90AA1		PPBP		TMEM8B	ISL2	A_33_P3264746	A_33_P3230073
C9orf72				HSPA4		PPIAL4A		TMPRSS15	KDELC1	A_33_P3265264	A_33_P3230588
C9orf78				HSPA8		PPIAL4B		TNKS1BP1	KHDRBS3	A_33_P3265415	A_33_P3231242
CAB39				HSPB11		PPIAP8		TRIM67	KIAA0101	A_33_P3265941	A_33_P3231319
CALM2				HSPD1		PPP2R5C		TRPC2	KIF14	A_33_P3266609	A_33_P3232214
CALML4				HSPE1		PRDX1		TTLL9	KIFC1	A_33_P3266783	A_33_P3233000
CAMLG				HSPH1		PSMA3		UBQLNL	KIR2DL2	A_33_P3266848	A_33_P3233030
CAMP				IAH1		PSMA4		UBXN10	KIR2DL4	A_33_P3267150	A_33_P3233437
CAPZA1				IFIT1		PSMA6		VASH2	KIR2DL5A	A_33_P3267745	A_33_P3234088
CAPZA2				IGBP1		PSMA6P1		WASF1	KIR2DS2	A_33_P3268167	A_33_P3234540
CARD16				ILMN_1652955		PSMB1		WDFY4	KIR2DS3	A_33_P3268219	A_33_P3234641
CASP1				ILMN_1655710		PSMC2		WFDC9	KIR2DS4	A_33_P3269049	A_33_P3235184
CASP3				ILMN_1676792		PSMC6		WNK2	KIR3DL1	A_33_P3269528	A_33_P3236247
CASP4				ILMN_1679920		PSMD4		WSCD2	KRT2	A_33_P3270593	A_33_P3237719
CAST				ILMN_1687080		PSMF1		WWC2-AS2	LCLAT1	A_33_P3270639	A_33_P3237835
CAT				ILMN_1701696		RAN		XAGE1A	LINC00085	A_33_P3270742	A_33_P3238225
CATSPER2				ILMN_1753892		RANP6		ZNF19	LMOD3	A_33_P3271038	A_33_P3238529
CBFB				ILMN_1755808		RBM38		ZNF395	LOC100128281	A_33_P3271187	A_33_P3239102
CBX3				ING3		RBX1		ZNF579	LOC100131825	A_33_P3271885	A_33_P3239195
CCBL2				ISY1		RGS10		ZNF703	LOC100132831	A_33_P3272437	A_33_P3240144
CCDC109B				KIAA0020		RGS18		ZSCAN18	LOC100132832	A_33_P3274001	A_33_P3240158
CCDC14				KLRB1		RIOK3		ZSCAN4	LOC283788	A_33_P3274080	A_33_P3240966
CCDC25				KLRF1		RNF10			LOC651536	A_33_P3274422	A_33_P3241596
CCDC34				KRCC1		RNU1-1			LOC81691	A_33_P3275826	A_33_P3242039
CCDC50				LAMTOR3		RPA3			LOC96610	A_33_P3276087	A_33_P3244369
CCDC53				LARP7		RPL10A			LPCAT2	A_33_P3276107	A_33_P3245110
CCDC59				LDHB		RPL11			LPHN3	A_33_P3276758	A_33_P3245620
CCDC90B				LEPROTL1		RPL12			LRP2	A_33_P3277808	A_33_P3246995
CCM2				LINC00493		RPL12P32			LRRC10B	A_33_P3278684	A_33_P3247799
CCNDBP1				LLPH		RPL13A			LRRC9	A_33_P3279505	A_33_P3248035
CCNG1				LOC389787		RPL13AP16			LRWD1	A_33_P3279820	A_33_P3248580
CCNG2				LOC401397		RPL13AP5			LSP1	A_33_P3280955	A_33_P3248615
CCNT2				LOC402644		RPL13AP6			M80915	A_33_P3281323	A_33_P3249002
CCPG1				LOC642236		RPL13AP7			MAST3	A_33_P3281373	A_33_P3250323
CCR1				LOC646849		RPL15			MATK	A_33_P3281478	A_33_P3251209
CCT2				LOC728554		RPL17			MCM4	A_33_P3281563	A_33_P3251598
CCT6A				LOC729466		RPL17P34			MCOLN2	A_33_P3281728	A_33_P3251871
CCT6P1				LOC729973		RPL17P39			MED12	A_33_P3282988	A_33_P3252491
CCT8				LSM1		RPL17P7			MELK	A_33_P3283646	A_33_P3252594
CCZ1B				LSM3		RPL17P9			MET	A_33_P3284295	A_33_P3254660
CD160				LSM5		RPL18P13			MGC13053	A_33_P3284873	A_33_P3255056
CD24				LSM7		RPL21			MKI67	A_33_P3285371	A_33_P3256355
CD36				LUC7L3		RPL21P105			MLL	A_33_P3285754	A_33_P3257627
CD3D				LY96		RPL21P119			MND1	A_33_P3285769	A_33_P3257683
CD3G				LYPLAL1		RPL21P125			MREG	A_33_P3286357	A_33_P3257944
CD46				MAGOH		RPL21P134			MVK	A_33_P3286481	A_33_P3258846
CD47				MATR3		RPL21P16			NDC80	A_33_P3286704	A_33_P3262217
CD48				MDH1		RPL21P28			NDE1	A_33_P3286709	A_33_P3263157
CD52				METAP2		RPL21P29			NMRK1	A_33_P3291329	A_33_P3263198
CD55				METTL5		RPL21P37			NPDC1	A_33_P3291600	A_33_P3263274
CD58				MGC2752		RPL21P39			NPTX1	A_33_P3292241	A_33_P3263989
CD69				MITD1		RPL21P46			NQO2	A_33_P3293307	A_33_P3264013
CD86				MKI67IP		RPL21P80			NT5DC2	A_33_P3293698	A_33_P3264424
CDC26				MPHOSPH10		RPL21P98			NTHL1	A_33_P3294314	A_33_P3264955
CDC40				MRFAP1L1		RPL22P1			NTNG1	A_33_P3294415	A_33_P3265249
CDC42				MRPL17		RPL23			NUSAP1	A_33_P3295077	A_33_P3265935
CDC42SE2				MRPL21		RPL24			OIP5	A_33_P3295814	A_33_P3267865
CDC5L				MRPL22		RPL24P2			OR6C65	A_33_P3296313	A_33_P3268318
CDKN1B				MRPL3		RPL26			P2RX7	A_33_P3296721	A_33_P3268868
CDKN2AIPNL				MRPL33		RPL26P12			PARVG	A_33_P3297818	A_33_P3274209
CDV3				MRPL35		RPL26P19			PDIA4	A_33_P3298251	A_33_P3274763
CEBPG				MRPL36		RPL27			PFDN6	A_33_P3298955	A_33_P3275674
CEBPZ				MRPL39		RPL3			PHTF1	A_33_P3299125	A_33_P3276062
CEP19				MRPL50		RPL30			PIK3R5	A_33_P3299209	A_33_P3276222
CEP44				MRPL51		RPL31			PKP3	A_33_P3300032	A_33_P3276927
CEP63				MRPL55		RPL32P18			PPCS	A_33_P3300877	A_33_P3277043
CEPT1				MRPS17		RPL35A			PPM1F	A_33_P3301129	A_33_P3277323
CETN2				MRPS18C		RPL35P2			PPP2R3B-AS1	A_33_P3302070	A_33_P3277714
CETN3				MRPS21		RPL35P5			PRDM1	A_33_P3302390	A_33_P3277758
CGGBP1				MRPS22		RPL36AL			PSD4	A_33_P3303355	A_33_P3277805
CHCHD2				MRPS31		RPL36AP49			PTPRF	A_33_P3303394	A_33_P3279181
CHCHD2P6				MRPS33		RPL39			PYCR1	A_33_P3304097	A_33_P3279456
CHCHD2P8				MTIF3		RPL3P7			RAC2	A_33_P3305320	A_33_P3279475
CHCHD2P9				MYL12B		RPL4			RAD51	A_33_P3305438	A_33_P3280502
CHCHD4				MYL6		RPL41			RALGDS	A_33_P3305456	A_33_P3280981
CHCHD7				NACA		RPL6			RBM23	A_33_P3305775	A_33_P3281716
CHD1				NAE1		RPL6P19			RECQL4	A_33_P3308553	A_33_P3281867
CHMP5				NCK1		RPL6P20			RECQL5	A_33_P3309849	A_33_P3283206
CHPT1				NDUFA1		RPL6P27			RNF112	A_33_P3310276	A_33_P3283350
CHSY1				NDUFA4		RPL7			RNF8	A_33_P3310588	A_33_P3283848
CHUK				NDUFAF2		RPL7P23			S62210	A_33_P3311648	A_33_P3284584
CHURC1				NDUFB2		RPL7P32			S77011	A_33_P3311911	A_33_P3285018
CIR1				NDUFB3		RPL7P6			SAMD3	A_33_P3312209	A_33_P3288614
CISD1				NDUFB6		RPL9			SCAPER	A_33_P3312799	A_33_P3288919
CKLF				NDUFS4		RPL9P18			SCD	A_33_P3312886	A_33_P3289144
CKS1B				NDUFS5		RPL9P25			SDF2L1	A_33_P3313625	A_33_P3291871
CKS2				NGDN		RPLP0			SDF4	A_33_P3313640	A_33_P3292130
CLC				NME1		RPS10			SEC31B	A_33_P3313695	A_33_P3292218
CLDND1				NOP10		RPS10P14			SEMA4F	A_33_P3313940	A_33_P3293529
CLEC12A				NSA2		RPS10P9			SHCBP1	A_33_P3314073	A_33_P3294072
CLEC2D				NUCB2		RPS12			SKA1	A_33_P3314121	A_33_P3294669
CLEC4A				NUP37		RPS12P22			SKA3	A_33_P3314810	A_33_P3295154
CLEC7A				NUP88		RPS14			SLC27A2	A_33_P3315634	A_33_P3295705
CLIC1				OBFC1		RPS15A			SLMAP	A_33_P3315824	A_33_P3296099
CLIC4				OCIAD2		RPS17			SLN	A_33_P3315915	A_33_P3296348
CLINT1				PCM1		RPS17P16			SNTB2	A_33_P3316178	A_33_P3297834
CLIP1				PCMT1		RPS20			SPATA13	A_33_P3316248	A_33_P3298398
CLK1				PDCD10		RPS23P8			SPC24	A_33_P3316329	A_33_P3298552
CLK4				PFDN5		RPS24			SPC25	A_33_P3316348	A_33_P3300117
CLNS1A				PIGF		RPS25			SPG7	A_33_P3316691	A_33_P3301095
CMC2				PLGRKT		RPS25P6			SPN	A_33_P3317761	A_33_P3301445
CMPK1				PLRG1		RPS25P8			STK19	A_33_P3318993	A_33_P3301876
CMSS1				PNRC2		RPS26			SUGP2	A_33_P3319150	A_33_P3304369
CMTM2				POLE4		RPS27			SYTL1	A_33_P3320112	A_33_P3305208
CMTM6				POLR3GL		RPS27A			TAF5L	A_33_P3320212	A_33_P3306063
CNBP				POMP		RPS27AP12			TIMD4	A_33_P3320283	A_33_P3306327
CNIH4				PPA1		RPS27AP5			TK1	A_33_P3320418	A_33_P3306973
CNOT7				PPBP		RPS27L			TMEM163	A_33_P3321632	A_33_P3307894
CNOT8				PPIAL4B		RPS27P6			TMEM33	A_33_P3321689	A_33_P3309643
CNPY2				PPIAP29		RPS29			TNFRSF17	A_33_P3321906	A_33_P3310567
COA3				PPIAP8		RPS29P3			TNIP2	A_33_P3322103	A_33_P3311458
COA5				PPIG		RPS3			TOP2A	A_33_P3322211	A_33_P3311730
COIL				PPIL3		RPS3A			TRPV6	A_33_P3322460	A_33_P3312564
COMMD10				PPM1B		RPS4X			TSPAN32	A_33_P3322879	A_33_P3313552
COMMD3				PPP2R3C		RPS7P11			TXNDC5	A_33_P3323486	A_33_P3314091
COMMD6				PPP2R5C		RPS9			TYK2	A_33_P3324173	A_33_P3315704
COMMD8				PRDX1		RPSA			TYMS	A_33_P3324284	A_33_P3315724
COPB1				PRICKLE4		RPSAP12			U09907	A_33_P3324409	A_33_P3315899
COPS3				PSMA2		RPSAP19			U21012	A_33_P3325847	A_33_P3315986
COPS4				PSMA3		RPSAP49			UBE2J2	A_33_P3325952	A_33_P3316379
COPS5				PSMA4		RPSAP61			UGT2B15	A_33_P3327491	A_33_P3316403
COPS8				PSMA6		RSL24D1			ULK4	A_33_P3327522	A_33_P3316572
COQ10B				PSMA6P1		RUNDC3A			USP19	A_33_P3327723	A_33_P3316671
COQ2				PSMB1		RWDD1			USP28	A_33_P3328123	A_33_P3316884
COQ5				PSMC2		S100A8			VPS53	A_33_P3328284	A_33_P3317431
CORO1C				PSMC6		SARNP			YPEL1	A_33_P3328289	A_33_P3318424
COX16				PTBP3		SEC11A			YSK4	A_33_P3328569	A_33_P3319421
COX17				PTPN4		SERF2			ZBP1	A_33_P3329128	A_33_P3319486
COX5B				PTRH2		SESN3			ZNF282	A_33_P3329577	A_33_P3320943
COX6A1				RAB11A		SF3B14			ZNF3	A_33_P3329587	A_33_P3322192
COX6C				RARS		SHFM1			ZNF37BP	A_33_P3330683	A_33_P3323019
COX7A2				RBX1		SLC4A1			ZNF667	A_33_P3330877	A_33_P3323544
COX7B				RDH14		SLIRP			ZNF74	A_33_P3330944	A_33_P3325011
COX7C				REEP5		SNCA				A_33_P3331652	A_33_P3325336
CPNE3				RGS10		SNRPB2				A_33_P3332627	A_33_P3326151
CPPED1				RGS2		SNRPD2				A_33_P3332749	A_33_P3326312
CRBN				RIOK2		SNRPG				A_33_P3333471	A_33_P3326872
CREB5				RPA3		SNRPGP2				A_33_P3333560	A_33_P3327140
CREG1				RPAIN		SNURF				A_33_P3333677	A_33_P3327208
CRIPT				RPAP3		SNX2				A_33_P3333683	A_33_P3328061
CRLF3				RPF2		SOD1				A_33_P3333708	A_33_P3328087
CRLS1				RPL10A		SRGN				A_33_P3335401	A_33_P3331267
CRYZ				RPL11		SRP14				A_33_P3336242	A_33_P3331911
CSE1L				RPL12		SRP14P1				A_33_P3337617	A_33_P3332175
CUL4A				RPL12P38		SRXN1				A_33_P3337742	A_33_P3333327
CUL5				RPL13AP20		SS18L2				A_33_P3338833	A_33_P3333523
CUTC				RPL13AP6		STRADB				A_33_P3339202	A_33_P3333985
CWC15				RPL17		SUMO2				A_33_P3339611	A_33_P3334043
CWC27				RPL17P7		SYF2				A_33_P3339741	A_33_P3334047
CWF19L2				RPL21		TAX1BP1				A_33_P3339987	A_33_P3334162
CXorf26				RPL21P131		TBCA				A_33_P3340229	A_33_P3334575
CYB5B				RPL21P20		TESC				A_33_P3340424	A_33_P3335022
CYB5R4				RPL21P97		TMA7				A_33_P3340762	A_33_P3337609
CYBB				RPL22P1		TMCO1				A_33_P3343200	A_33_P3337727
CYCSP55				RPL23		TOMM7				A_33_P3343260	A_33_P3338071
CYP4V2				RPL23AP64		TPM3				A_33_P3343305	A_33_P3338539
CYTIP				RPL24		TPT1				A_33_P3345294	A_33_P3338788
DARS				RPL24P2		TRA@				A_33_P3345409	A_33_P3338968
DBI				RPL26		TRAPPC4				A_33_P3345821	A_33_P3340560
DCP2				RPL26L1		TSPAN5				A_33_P3346331	A_33_P3341509
DCTN6				RPL26P30		TXN				A_33_P3346543	A_33_P3341540
DCUN1D5				RPL27		TXNDC12				A_33_P3346643	A_33_P3342792
DDX1				RPL30		TXNDC17				A_33_P3347049	A_33_P3342822
DDX17				RPL31		UBL5				A_33_P3347658	A_33_P3343605
DDX18				RPL31P17		UBXN6				A_33_P3347787	A_33_P3344765
DDX3X				RPL32		UFC1				A_33_P3348046	A_33_P3345031
DDX50				RPL32P18		UQCRBP1				A_33_P3348529	A_33_P3345501
DDX59				RPL32P19		UQCRH				A_33_P3348670	A_33_P3346526
DECR1				RPL35		UQCRQ				A_33_P3348744	A_33_P3347387
DEGS1				RPL35A		VAMP8				A_33_P3348927	A_33_P3348194
DEK				RPL35P1		YBX1P2				A_33_P3349501	A_33_P3350452
DEM1				RPL35P2		ZMAT2				A_33_P3349676	A_33_P3351097
DENND6A				RPL35P5		ZNFX1-AS1				A_33_P3350638	A_33_P3351529
DENR				RPL36AL		ZNHIT3				A_33_P3350684	A_33_P3351615
DERA				RPL36AP49						A_33_P3351062	A_33_P3353906
DHRS7				RPL39						A_33_P3351276	A_33_P3354067
DHRS9				RPL4						A_33_P3351524	A_33_P3354296
DHX15				RPL41						A_33_P3351790	A_33_P3354574
DHX29				RPL4P5						A_33_P3352011	A_33_P3355747
DIMT1				RPL5						A_33_P3352085	A_33_P3355944
DKC1				RPL6						A_33_P3352407	A_33_P3358037
DLD				RPL6P19						A_33_P3352572	A_33_P3358541
DMTF1				RPL6P20						A_33_P3353275	A_33_P3359285
DNAJA1				RPL7						A_33_P3353630	A_33_P3359846
DNAJA2				RPL7P23						A_33_P3353948	A_33_P3359984
DNAJB11				RPL7P6						A_33_P3354061	A_33_P3360204
DNAJC10				RPL9						A_33_P3354553	A_33_P3362567
DNAJC15				RPL9P25						A_33_P3354970	A_33_P3362812
DNAJC7				RPS12P22						A_33_P3355454	A_33_P3363105
DNAJC8				RPS15A						A_33_P3355946	A_33_P3363500
DNAJC9				RPS15AP17						A_33_P3356366	A_33_P3364631
DOCK11				RPS17						A_33_P3358019	A_33_P3364849
DOCK8				RPS17P16						A_33_P3358347	A_33_P3365601
DPH3				RPS18						A_33_P3358686	A_33_P3365705
DPH5				RPS20						A_33_P3358930	A_33_P3367970
DPM1				RPS23P8						A_33_P3360007	A_33_P3370515
DPY30				RPS24						A_33_P3360886	A_33_P3371683
DPYD				RPS25						A_33_P3361217	A_33_P3371769
DR1				RPS25P6						A_33_P3361711	A_33_P3372084
DRAM2				RPS26P35						A_33_P3362068	A_33_P3372090
DRG1				RPS27						A_33_P3362320	A_33_P3372161
DSC2				RPS27A						A_33_P3362601	A_33_P3372207
DSE				RPS27AP5						A_33_P3363100	A_33_P3373119
DSTN				RPS27L						A_33_P3363254	A_33_P3373970
DUSP11				RPS29						A_33_P3363680	A_33_P3374215
DUSP12				RPS29P18						A_33_P3364498	A_33_P3374365
DUSP6				RPS29P3						A_33_P3365267	A_33_P3375133
DYNC1I2				RPS3A						A_33_P3365501	A_33_P3375496
DYNLT1				RPS4X						A_33_P3366396	A_33_P3375556
DYNLT3				RPS4XP16						A_33_P3366614	A_33_P3375668
DYRK1A				RPS6						A_33_P3367037	A_33_P3375950
E2F3				RSL1D1						A_33_P3367073	A_33_P3376836
EBAG9				RSL24D1						A_33_P3367541	A_33_P3376954
EBNA1BP2				RTN2						A_33_P3368636	A_33_P3377911
EEF1A1				RWDD1						A_33_P3368920	A_33_P3378412
EEF1A1P12				S100A12						A_33_P3368925	A_33_P3378435
EEF1B2				S100A8						A_33_P3369063	A_33_P3379776
EEF1D				S100P						A_33_P3369646	A_33_P3380076
EEF1E1				SAR1B						A_33_P3369667	A_33_P3381292
EFHA1				SARNP						A_33_P3369864	A_33_P3381305
EFR3A				SCFD1						A_33_P3369991	A_33_P3381963
EID2B				SDF4						A_33_P3371142	A_33_P3382105
EIF2A				SEC11A						A_33_P3371237	A_33_P3382118
EIF3A				SELK						A_33_P3371305	A_33_P3382359
EIF3E				SENP6						A_33_P3371325	A_33_P3383009
EIF3FP2				SET						A_33_P3371708	A_33_P3383044
EIF3M				SF3B14						A_33_P3372413	A_33_P3383371
EIF4A2				SH2D1A						A_33_P3373654	A_33_P3387095
EIF4G2				SHFM1						A_33_P3373810	A_33_P3387429
ELF1				SLC35A1						A_33_P3375348	A_33_P3389336
ELF2				SLIRP						A_33_P3375513	A_33_P3389802
ELF2P4				SLU7						A_33_P3375755	A_33_P3390823
ELOVL5				SMC3						A_33_P3375775	A_33_P3390873
EMC6				SNHG5						A_33_P3376925	A_33_P3391120
EMG1				SNRK						A_33_P3377274	A_33_P3391803
EML4				SNRPB2						A_33_P3378318	A_33_P3392097
ENOPH1				SNRPD2						A_33_P3379136	A_33_P3392213
ENSA				SNRPG						A_33_P3379176	A_33_P3393986
ENY2				SNX2						A_33_P3379712	A_33_P3394786
EPB41L4A-AS1				SOD1						A_33_P3380913	A_33_P3395237
EPSTI1				SP140						A_33_P3381132	A_33_P3395403
ERH				SRP14						A_33_P3382111	A_33_P3395636
ERLEC1				SRP14P1						A_33_P3382125	A_33_P3396431
ESD				SRP19						A_33_P3383531	A_33_P3396434
ETF1				SRP9						A_33_P3384229	A_33_P3397081
ETFA				SRP9P1						A_33_P3385351	A_33_P3397298
ETS1				SRSF1						A_33_P3385417	A_33_P3397473
EVI2A				SS18L2						A_33_P3386019	A_33_P3397506
EXOC1				SSB						A_33_P3387016	A_33_P3397593
EXOC6				SSBP1						A_33_P3388883	A_33_P3398196
EXOSC1				STX8						A_33_P3389028	A_33_P3399218
EXOSC3				SUB1						A_33_P3389758	A_33_P3399765
EXOSC8				SYF2						A_33_P3390546	A_33_P3401661
FABP5				TAX1BP1						A_33_P3391536	A_33_P3401846
FAM103A1				TBCA						A_33_P3392927	A_33_P3402495
FAM107B				TCEAL4						A_33_P3393370	A_33_P3402783
FAM111A				TCEAL8						A_33_P3393931	A_33_P3403723
FAM117B				TCEB1						A_33_P3395209	A_33_P3404047
FAM120A				TCTEX1D2						A_33_P3395310	A_33_P3404346
FAM122B				TEX30						A_33_P3395422	A_33_P3407601
FAM133B				THOC7						A_33_P3396336	A_33_P3407623
FAM134B				TIMM23B						A_33_P3396553	A_33_P3407631
FAM160B1				TMA7						A_33_P3398005	A_33_P3407691
FAM165B				TMBIM4						A_33_P3399172	A_33_P3407941
FAM18B1				TMCO1						A_33_P3399474	A_33_P3408237
FAM210B				TMEM126A						A_33_P3400292	A_33_P3409294
FAM214A				TMEM126B						A_33_P3401138	A_33_P3410225
FAM45A				TMEM14C						A_33_P3401394	A_33_P3410821
FAM49B				TMEM181						A_33_P3402071	A_33_P3411372
FAM73A				TMEM60						A_33_P3404116	A_33_P3412125
FAM8A1				TNFAIP6						A_33_P3405189	A_33_P3412438
FAM96A				TNFSF10						A_33_P3406090	A_33_P3412556
FAR1				TOMM7						A_33_P3406110	A_33_P3412716
FAU				TPT1						A_33_P3406265	A_33_P3413344
FBXL5				TRIP4						A_33_P3406702	A_33_P3413518
FBXO11				TXN						A_33_P3406821	A_33_P3413726
FBXO33				TXNDC12						A_33_P3407564	A_33_P3414022
FBXW8				TXNDC17						A_33_P3407606	A_33_P3415086
FCER1A				UBE2E1						A_33_P3407626	A_33_P3415221
FCGR1A				UBE2V2						A_33_P3408247	A_33_P3415526
FCGR1B				UBE3A						A_33_P3408665	A_33_P3416414
FCGR3B				UBL5						A_33_P3408877	A_33_P3416787
FEM1C				UCHL3						A_33_P3409282	A_33_P3418496
FEZ2				UFC1						A_33_P3410274	A_33_P3419735
FGL2				UPF2						A_33_P3410445	A_33_P3420992
FH				UQCRB						A_33_P3411890	A_33_P3422103
FKBP14				UQCRBP1						A_33_P3412687	A_33_P3422439
FKBP5				UQCRH						A_33_P3413104	A_33_P3424153
FNTA				UQCRHL						A_33_P3414944	A_33_P3424867
FOPNL				UQCRQ						A_33_P3415826	A_33_P3498613
FOXN2				URI1						A_33_P3416171	A_33_P3519223
FOXO1				USP16						A_33_P3416196	A_33_P3541279
FRG1				VAMP7						A_33_P3417464	A_33_P3547141
FTH1P12				VAMP8						A_33_P3417589	A_33_P3590279
FTH1P2				VBP1						A_33_P3418321	A_33_P3613358
FTH1P8				VPS29						A_33_P3420013	A_33_P3673310
FUBP3				WDR33						A_33_P3420695	AACS
FXR1				ZC3H15						A_33_P3420704	AADACL3
FYB				ZCCHC17						A_33_P3422499	AAED1
G3BP2				ZCCHC7						A_33_P3423825	AAK1
GABARAPL1				ZMAT2						A_33_P3424694	AASDH
GALC				ZMYND11						A_33_P3424882	AASDHPPT
GAPT				ZNF302						A_33_P3438201	AASS
GBAS				ZNF816						A_33_P3452292	AATK
GBP1				ZNHIT3						A_33_P3615955	AB305710
GBP5										A1CF	AB305714
GCA										A2ML1	AB305745
GCFC1										AAAS	AB305762
GDI2										AADAC	AB306024
GEMIN6										AAK1	AB306031
GGNBP2										AAR2	AB306076
GGPS1										AARD	ABCA1
GHITM										AATF	ABCA10
GIMAP2										AATK-AS1	ABCA11P
GIMAP4										ABCA8	ABCA4
GIMAP7										ABCB8	ABCA5
GK										ABCB9	ABCA6
GLIPR1										ABCC10	ABCB1
GLO1										ABCC13	ABCB10
GLOD4										ABCC3	ABCC1
GLRX										ABCC6	ABCD2
GLRX3										ABCD1	ABCD3
GLUD1										ABCD4	ABCE1
GMFB										ABCG2	ABCG5
GMFG										ABHD1	ABHD12
GMPR2										ABHD11	ABHD13
GNA13										ABHD11-AS1	ABHD15
GNAI3										ABHD4	ABHD3
GNB4										ABI3	ABI1
GNG10										ABLIM3	ABI2
GNG11										ABP1	ABL1
GNG2										ABR	ABL2
GNL2										ABTB1	ABLIM1
GNL3										ACADS	ABR
GNPAT										ACADVL	ABRACL
GOLGA5										ACAN	ABT1
GOLGA7										ACAP3	ACACA
GOLGA8B										ACBD4	ACAD11
GOLPH3										ACCSL	ACADM
GPBP1										ACE	ACADSB
GPCPD1										ACER1	ACAP2
GPN1										ACHE	ACAT1
GPR18										ACO2	ACBD3
GPR183										ACOT12	ACBD5
GPR65										ACOT7	ACBD7
GRPEL2										ACOX2	ACER3
GRSF1										ACP2	ACN9
GSKIP										ACPT	ACO1
GSTO1										ACR	ACP1
GTF2A2										ACRBP	ACPL2
GTF2B										ACSBG1	ACRC
GTF2E2										ACSM5	ACSL3
GTF2F2										ACSS2	ACSL4
GTF2H5										ACTL7A	ACSL5
GTF3A										ACTL8	ACSS1
GTPBP4										ACTN1	ACTB
GZMA										ACTR3BP5	ACTBL2
GZMK										ACTR5	ACTL9
H2AFZ										ACTRT2	ACTR10
H3F3AP4										ACVRL1	ACTR2
H3F3AP5										ACY3	ACTR3
H3F3B										ADAD1	ACTR3B
H3F3C										ADAD2	ACTR3C
HACL1										ADAM11	ACTR6
HAT1										ADAM17	ACTR8
HBP1										ADAM21	ACVR1B
HDAC2										ADAM22	ACVR1C
HDDC2										ADAM33	ACVR2A
HEBP2										ADAMTS13	ACVR2B
HECA										ADAMTS2	ACYP1
HENMT1										ADAMTS7	ADAM10
HERC4										ADAMTSL1	ADAM19
HERC5										ADAMTSL2	ADAM20
HEXB										ADAMTSL3	ADAM28
HIGD1A										ADAMTSL4	ADAMTS1
HINT1										ADARB2	ADAMTS17
HIST1H2BJ										ADARB2-AS1	ADAMTS5
HLA-DRA										ADCY2	ADAMTS6
HMGB1P1										ADCY4	ADAMTS7
HMGB2										ADCY5	ADARB1
HMGCS1										ADCY6	ADAT2
HMGN1										ADD2	ADC
HMGN2										ADIPOQ	ADCY7
HMGN4										ADIPOR1	ADD3
HNMT										ADM2	ADH5
HNRNPA1P12										ADORA1	ADHFE1
HNRNPA2B1										ADORA3	ADM2
HNRNPC										ADRA2A	ADNP
HNRNPH2										ADRB3	ADNP2
HNRNPH3										ADRM1	ADO
HNRNPK										AF017462	ADPGK
HNRNPU										AF090941	ADPRM
HNRPDL										AF190162	ADRB1
HOPX										AF220493	ADRB2
HPRT1										AF289601	ADSS
Hs.348514										AF289615	ADTRP
Hs.407903										AF359419	AEBP2
Hs.413494										AFAP1-AS1	AEN
Hs.542993										AGAP3	AF068294
Hs.544637										AGBL1	AF132973
Hs.556018										AGBL3	AF147412
Hs.562660										AGER	AF274942
HSBP1										AGPAT1	AF460716
HSD17B11										AGPAT2	AF533986
HSDL2										AGPAT3	AFAP1L1
HSP90AA1										AGPAT4	AFAP1L2
HSP90B1										AGPAT4-IT1	AFF1
HSPA14										AGPHD1	AFF4
HSPA4										AGRN	AFG3L1P
HSPA8										AHDC1	AFG3L2
HSPA9										AHNAK2	AFTPH
HSPB11										AHSA2	AGAP1
HSPD1										AHSG	AGAP11
HSPE1										AHSP	AGAP7
HSPH1										AIDA	AGBL2
HTR2A										AIF1	AGFG1
IAH1										AIG1	AGGF1
IBTK										AIM1L	AGK
ICOS										AJAP1	AGL
ICT1										AK021933	AGPAT4
ID2										AK055942	AGPAT5
IFI16										AK056731	AGPS
IFI44										AK090819	AGSK1
IFI6										AK091697	AGTPBP1
IFIH1										AK092249	AGXT2L2
IFIT1										AK094541	AHCTF1
IFIT2										AK094832	AHI1
IFIT3										AK094885	AHNAK
IFITM1										AK096231	AHR
IFNGR1										AK097103	AHSA2
IFRD1										AK097351	AICDA
IGBP1										AK097799	AIDA
IGJ										AK098147	AIM2
IL13RA1										AK1	AIMP1
IL7R										AK123110	AJ276252
IL8										AK124041	AK026419
ILF2										AK125616	AK056269
ILMN_1652955										AK125883	AK056419
ILMN_1655710										AK126098	AK058117
ILMN_1661917										AK126714	AK096159
ILMN_1665781										AK126938	AK096443
ILMN_1676792										AK127825	AK097701
ILMN_1679920										AK301306	AK097991
ILMN_1683664										AK302432	AK098314
ILMN_1687080										AK309505	AK123300
ILMN_1687805										AK7	AK123308
ILMN_1691402										AKAP12	AK124190
ILMN_1701696										AKIRIN2	AK124496
ILMN_1707434										AKR1C1	AK125099
ILMN_1742887										AKR1C4	AK126686
ILMN_1753892										AKR7A2	AK127863
ILMN_1755808										AKT1	AK127966
ILMN_1760338										ALAS2	AK128388
ILMN_1772207										ALDH2	AK128779
ILMN_1776052										ALDH3B1	AK130276
ILMN_1799069										ALDH3B2	AK130343
ILMN_1803799										ALDH4A1	AK2
ILMN_1849013										ALDOA	AK3
ILMN_1886493										ALOX12	AK4
ILMN_1897741										ALOX12P2	AKAP10
ILMN_1912662										ALOXE3	AKAP11
ING3										ALPI	AKAP12
INIP										ALPP	AKAP17A
INSIG1										ALPPL2	AKAP2
INSIG2										ALS2CL	AKAP5
INTS12										AMBN	AKAP7
IQGAP1										AMELX	AKAP8
ISY1										AMICA1	AKAP9
ITGB1										AMOTL2	AKD1
ITGB1BP1										AMPD3	AKIRIN1
ITK										ANAPC1	AKIRIN2-AS1
IVNS1ABP										ANK1	AKNA
JAK2										ANK2	AKT2
JAZF1										ANKDD1A	AKT3
JKAMP										ANKDD1B	AKTIP
JMJD1C										ANKFY1	AL833436
KANSL2										ANKLE1	ALCAM
KBTBD2										ANKRD13B	ALDH1L2
KHDRBS1										ANKRD20A1	ALDH3A2
KIAA0020										ANKRD26P1	ALDH6A1
KIAA0391										ANKRD33	ALG10
KIAA0528										ANKRD53	ALG10B
KIAA1147										ANKRD54	ALG11
KIAA1551										ANKRD65	ALG13
KIAA1598										ANKRD7	ALG14
KIAA1751										ANKRD9	ALG2
KIDINS220										ANKS1A	ALG5
KIF20B										ANKS1B	ALG6
KIF2A										ANKUB1	ALKBH8
KLF9										ANO10	ALMS1
KLHDC2										ANO2	ALOX12B
KLHL12										ANTXR1	ALS2
KLHL24										ANXA10	ALS2CR8
KLHL5										ANXA11	AM408129
KLRB1										ANXA9	AMACR
KLRC3										AOAH	AMD1
KLRF1										AOC2	AMDHD1
KLRG1										AP1M2	AMIGO1
KPNA4										AP1S3	AMIGO2
KPNB1										AP2A1	AMMECR1
KRCC1										AP2M1	AMN1
KTN1										AP2S1	AMOTL1
KYNU										AP3B2	AMY1C
LACTB										AP3D1	AMZ1
LAMP2										AP5S1	ANAPC1
LAMTOR3										APBB1IP	ANAPC10
LAMTOR5										APBB2	ANAPC4
LANCL1										APEX2	ANGEL2
LARP7										APLN	ANGPT1
LDHA										APOA4	ANGPTL1
LDHB										APOBEC2	ANK3
LEF1										APOC3	ANKAR
LEMD3										APOE	ANKDD1A
LEPROTL1										APOL1	ANKH
LIMS1										APOL2	ANKIB1
LINC00152										APOL5	ANKLE2
LINC00493										APOL6	ANKMY2
LLPH										APOM	ANKRA2
LMBRD1										APRT	ANKRD10
LMNB1										AQP1	ANKRD12
LMO2										AQP10	ANKRD13A
LMOD3										AQP4-AS1	ANKRD13B
LOC100289286										AQP5	ANKRD13C
LOC389787										AQP7	ANKRD17
LOC400027										AQP7P1	ANKRD18A
LOC401397										AQP8	ANKRD18B
LOC402644										ARFRP1	ANKRD18CP
LOC439949										ARG2	ANKRD20A11P
LOC642236										ARGFX	ANKRD20A3
LOC642817										ARHGAP27	ANKRD20A5P
LOC643997										ARHGAP29	ANKRD26
LOC645436										ARHGAP33	ANKRD27
LOC646849										ARHGAP4	ANKRD28
LOC728381										ARHGAP42	ANKRD30BL
LOC728554										ARHGAP9	ANKRD30BP2
LOC729466										ARHGDIB	ANKRD32
LOC729973										ARHGEF11	ANKRD34B
LPAR6										ARHGEF12	ANKRD36
LRMP										ARHGEF15	ANKRD36B
LRRFIP1										ARHGEF25	ANKRD36BP1
LRRK2										ARHGEF26	ANKRD36BP2
LRRN3										ARHGEF28	ANKRD36C
LSM1										ARHGEF33	ANKRD37
LSM14A										ARHGEF37	ANKRD40
LSM3										ARHGEF4	ANKRD42
LSM5										ARID1A	ANKRD44
LSM7										ARID3B	ANKRD46
LTA4H										ARID3C	ANKRD49
LTV1										ARL14EPL	ANKRD5
LUC7L3										ARL17A	ANKRD50
LXN										ARL6IP4	ANKRD6
LY96										ARL9	ANKS1B
LYAR										ARMC3	ANO5
LYPLAL1										ARMC6	ANO8
LYRM1										ARPC1B	ANP32A
LYRM2										ARPC4-TTLL3	ANP32D
LYRM5										ARR3	ANP32E
LYSMD2										ARRB1	ANTXR2
LYST										ARRB2	ANXA2
LYZ										ARRDC5	ANXA2P3
MAFF										ARSD	ANXA7
MAGOH										ARSI	AP1AR
MALT1										ART1	AP1G1
MANF										ART5	AP1S2
MAP2K4										ARX	AP1S3
MAP3K1										ASAP1	AP3M1
MAP3K7										ASB16	AP3S1
MAP4K5										ASCC2	AP4S1
MAPKAPK5-AS1										ASCL2	AP5M1
MARCKS										ASF1B	APBA1
MAT2B										ASGR1	APBB2
MATR3										ASGR2	APC
MBNL1										ASIC2	APCDD1
MBNL2										ASIC4	API5
MCEE										ASMTL	APIP
MCMDC2										ASNA1	APOA1
MDH1										ASPA	APOBEC3D
ME2										ASPDH	APOBEC3F
MED10										ASPG	APOBEC3G
MED20										ASPRV1	APOL4
MED28										ASPSCR1	APOL6
MED30										ASXL1	APOLD1
MED4										ATCAY	APOOL
MED6										ATG13	APP
MED7										ATG9A	APPBP2
METAP2										ATMIN	APPL1
METTL21A										ATOH8	APPL2
METTL21D										ATOX1	APTX
METTL23										ATP12A	ARAF
METTL25										ATP13A2	ARAP1
METTL5										ATP1B2	ARAP2
MFSD1										ATP2B2	ARCN1
MGAT4A										ATP2B3	ARF1
MGC2752										ATP4B	ARF4
MGEA5										ATP6	ARF6
MGST3										ATP6V0C	ARFGEF1
MIER1										ATP6V0D1	ARFGEF2
MIOS										ATP6V0E1	ARFIP1
MIS12										ATP6V1B1	ARGFXP2
MIS18BP1										ATP6V1G2	ARGLU1
MITD1										ATP8B3	ARHGAP11A
MKI67IP										ATP9A	ARHGAP11B
MKKS										ATRNL1	ARHGAP12
MKLN1										ATXN10	ARHGAP15
MMADHC										ATXN2	ARHGAP18
MMD										ATXN2L	ARHGAP19
MNDA										ATXN7L1	ARHGAP35
MOB4										ATXN8	ARHGAP42
MORF4L1										ATXN8OS	ARHGAP5
MPC1										AUNIP	ARHGEF18
MPC2										AURKAIP1	ARHGEF2
MPHOSPH10										AVIL	ARHGEF3
MPZL2										AVPI1	ARHGEF6
MRFAP1L1										AVPR2	ARHGEF7
MRPL13										AY010113	ARHGEF9
MRPL15										AY203941	ARID1B
MRPL17										AY203951	ARID2
MRPL18										AY533203	ARID4A
MRPL21										B3GALNT1	ARID4B
MRPL22										B3GALT1	ARID5A
MRPL24										B3GNT6	ARID5B
MRPL27										B3GNT7	ARIH1
MRPL3										B3GNT8	ARL1
MRPL32										B4GALT3	ARL10
MRPL33										B9D2	ARL11
MRPL35										BABAM1	ARL13B
MRPL36										BAG1	ARL14EP
MRPL39										BAG6	ARL15
MRPL45										BAI1	ARL17B
MRPL50										BAIAP2L2	ARL2BP
MRPL51										BASP1	ARL4D
MRPL55										BATF2	ARL5A
MRPS17										BATF3	ARL5B
MRPS18C										BBC3	ARL6
MRPS21										BBS1	ARL6IP1
MRPS22										BC012881	ARL6IP5
MRPS23										BC013798	ARL6IP6
MRPS28										BC015129	ARL8B
MRPS31										BC015443	ARMC1
MRPS33										BC033227	ARMC10
MS4A3										BC035371	ARMC8
MS4A6A										BC038760	ARMCX1
MS4A7										BC039705	ARMCX2
MSH6										BC044655	ARMCX3
MSL3										BC066878	ARMCX5
MST4										BC104424	ARNTL
MTCP1										BC104430	ARNTL2
MTERFD1										BC127811	ARPC5L
MTHFD2										BCAR4	ARPP19
MTHFS										BCAS3	ARRDC4
MTIF2										BCAT1	ARSG
MTIF3										BCKDHA	ARSK
MTMR6										BCKDK	ARV1
MTPN										BCL2L1	ASAH1
MTRR										BCL2L12	ASB7
MTSS1										BCL2L15	ASCC1
MTX2										BCL7C	ASCC3
MYL12A										BCORP1	ASF1A
MYL12B										BDKRB2	ASH1L
MYL6										BEND2	ASH1L-AS1
N4BP2L2										BEND7	ASIC3
NAA20										BEST2	ASNSD1
NABP1										BET1L	ASPH
NACA										BG222044	ASPM
NAE1										BGLAP	ASUN
NAMPT										BID	ASXL2
NAP1L1										BLID	ATAD1
NARS										BLOC1S1	ATAD2
NBN										BLVRB	ATAD2B
NCF2										BMF	ATAD5
NCK1										BMP15	ATE1
NCL										BMP5	ATF1
NCOA4										BMP6	ATF2
NCOA7										BOD1L2	ATF7
NDUFA1										BPIFA3	ATF7IP
NDUFA12										BPIFA4P	ATG10
NDUFA4										BPIFB2	ATG12
NDUFA8										BPIFB3	ATG16L1
NDUFA9										BPIFB4	ATG2B
NDUFAB1										BRD4	ATG4C
NDUFAF2										BRF1	ATG4D
NDUFB2										BRI3	ATG5
NDUFB3										BRSK1	ATL2
NDUFB5										BRSK2	ATM
NDUFB6										BRWD1-IT2	ATMIN
NDUFS3										BSG	ATP10B
NDUFS4										BST2	ATP10D
NDUFS5										BTBD2	ATP11A
NDUFV2										BTN1A1	ATP11B
NEDD9										BTNL10	ATP11C
NFE2L2										BTNL2	ATP13A3
NFU1										BTNL8	ATP1A1
NFXL1										BVES-AS1	ATP1A1OS
NGDN										BX648590	ATP1A4
NGLY1										C10orf105	ATP1B1
NGRN										C10orf11	ATP2A2
NIF3L1										C10orf112	ATP2A3
NIN										C10orf114	ATP2B1
NIPA2										C10orf47	ATP2B2
NME1										C10orf54	ATP2B4
NME1-NME2										C10orf62	ATP5C1
NMI										C10orf67	ATP5E
NOL11										C10orf76	ATP5F1
NOL7										C10orf91	ATP5I
NOL8										C10orf99	ATP5J
NOP10										C11orf20	ATP5L2
NOP58										C11orf40	ATP5O
NPTN										C11orf44	ATP5S
NSA2										C11orf53	ATP6AP2
NSL1										C11orf68	ATP6V1C1
NSMAF										C11orf71	ATP6V1C2
NSMCE4A										C11orf87	ATP7A
NT5C3										C11orf9	ATP8A1
NTAN1										C12orf10	ATP8A2
NUCB2										C12orf36	ATP8B1
NUDT21										C12orf50	ATP8B2
NUDT3										C12orf56	ATP8B4
NUFIP2										C12orf70	ATP8B5P
NUMB										C14orf166B	ATP9B
NUP37										C14orf93	ATPAF1
NUP54										C14orf99	ATPBD4
NUP88										C15orf26	ATPIF1
NUS1P1										C15orf39	ATR
OBFC1										C15orf52	ATRIP
OCIAD1										C15orf54	ATRN
OCIAD2										C15orf62	ATRX
OGFRL1										C16orf13	ATXN1
OGT										C16orf59	ATXN1L
OMA1										C16orf71	ATXN3
OPTN										C16orf78	AUH
ORM1										C16orf86	AURKAPS1
ORMDL1										C16orf95	AVL9
OSBPL8										C17orf102	AVP
OSGIN2										C17orf103	AXIN2
OSTC										C17orf109	AXL
OSTCP2										C17orf110	AY239294
OXR1										C17orf112	AY393117
P2RY13										C17orf50	AY505570
PABPC1										C17orf53	AZGP1
PAG1										C17orf72	AZI2
PAIP2										C17orf77	AZIN1
PAK1IP1										C17orf99	B3GALNT2
PAK2										C18orf12	B3GALT2
PAN3										C18orf62	B3GALTL
PAPD4										C19orf21	B3GNT1
PAPOLA										C19orf24	B3GNT2
PARK7										C19orf33	B3GNT5
PARL										C19orf40	B4GALNT3
PARP9										C19orf45	B4GALT1
PAX7										C19orf54	B4GALT2
PCF11										C19orf66	B4GALT4
PCID2										C19orf69	BACE1
PCM1										C19orf77	BACH1
PCMT1										C1orf106	BACH2
PCMTD1										C1orf114	BAG2
PCMTD2										C1orf116	BAG3
PCNA										C1orf126	BAG4
PCNP										C1orf158	BAGE
PCNXL4										C1orf162	BAGE4
PDCD10										C1orf194	BANK1
PDCD4										C1orf198	BAZ1A
PDCD6										C1orf200	BAZ2B
PDCL3										C1orf226	BBIP1
PDHB										C1orf229	BBS10
PDK3										C1orf64	BBS12
PDS5A										C1orf68	BBS5
PELI1										C1orf81	BBS7
PELI2										C1orf85	BBS9
PEX2										C1orf86	BC003386
PFDN5										C1orf88	BC018064
PGRMC1										C1QL4	BC023640
PGRMC2										C1QTNF5	BC026731
PHAX										C1QTNF7	BC029255
PHF20L1										C1QTNF9B	BC029410
PHF5A										C2	BC033643
PIGA										C20orf173	BC039399
PIGF										C20orf196	BC039426
PIGP										C20orf43	BC040680
PIGY										C20orf61	BC065737
PIK3R1										C20orf62	BC069077
PJA2										C20orf78	BC071615
PKIA										C20orf85	BC131768
PLAC8										C20orf94	BCAP29
PLEKHA1										C21orf58	BCAS3
PLGRKT										C21orf88	BCAS4
PLRG1										C22orf13	BCCIP
PMPCB										C22orf15	BCKDHA
PNISR										C22orf25	BCKDHB
PNN										C22orf31	BCL11A
PNRC2										C22orf42	BCL11B
POLB										C22orf43	BCL2
POLE4										C2orf16	BCL2A1
POLR2B										C2orf53	BCL2L10
POLR2C										C2orf62	BCL2L2
POLR3GL										C2orf65	BCL6
POMP										C2orf68	BCL9
PPA1										C2orf72	BCL9L
PPA2										C2orf73	BCLAF1
PPBP										C2orf82	BCOR
PPCS										C2orf88	BDH2
PPHLN1										C2orf91	BDNF-AS
PPIAL4B										C3	BDP1
PPIAP29										C3orf24	BEND4
PPIAP8										C3orf43	BET1
PPIG										C3orf45	BHLHE41
PPIL3										C3orf70	BICD1
PPM1A										C4B	BIRC2
PPM1B										C4orf17	BIRC3
PPP1CB										C4orf40	BIRC6
PPP1CC										C4orf45	BIVM
PPP1R2										C4orf48	BLNK
PPP2CA										C5orf4	BLOC1S2
PPP2R3C										C6orf106	BLOC1S3
PPP2R5C										C6orf132	BLOC1S4
PPP3CB										C6orf15	BLOC1S5
PPP4R1										C6orf25	BLOC1S6
PPP6C										C7	BLZF1
PPT1										C7orf41	BMI1
PPWD1										C7orf43	BMP2K
PQLC3										C7orf65	BMPR1A
PRCP										C8orf17	BMPR2
PRDM1										C8orf22	BMS1
PRDX1										C8orf31	BMS1P1
PRDX3										C8orf56	BMS1P4
PRDX4										C8orf58	BNIP2
PRDX5										C8orf60	BNIP3L
PRICKLE4										C8orf73	BOD1
PRKAA1										C9	BOD1L1
PRKAR1A										C9orf116	BORA
PRKRA										C9orf16	BPNT1
PRKRIR										C9orf169	BPTF
PRMT1										C9orf171	BRAF
PRNP										C9orf173	BRCA2
PRPF38A										C9orf50	BRCC3
PRRC1										C9orf53	BRD1
PSIP1										C9orf64	BRD4
PSMA1										C9orf78	BRD7
PSMA2										C9orf89	BRD7P3
PSMA3										C9orf9	BRD9
PSMA4										C9orf96	BRIP1
PSMA5										CA1	BRIX1
PSMA6										CA14	BRMS1L
PSMA6P1										CA15P2	BROX
PSMB1										CA5BP1	BRPF3
PSMB7										CA6	BRS3
PSMB8										CABIN1	BRWD1
PSMC2										CABP5	BRWD3
PSMC6										CACNA1F	BSDC1
PSMD10										CACNA1G	BTAF1
PSMD14										CACNA2D1	BTBD1
PSMD6										CACNG2	BTBD19
PSME2										CACNG3	BTBD7
PTBP3										CACNG4	BTBD8
PTEN										CACNG5	BTBD9
PTGER4										CACNG6	BTF3
PTGES3										CACNG7	BTF3L4
PTGS2										CALD1	BTG1
PTMA										CALM3	BTG2
PTPLAD1										CALML3	BTG3
PTPLB										CALML4	BTLA
PTPN11										CALML5	BTN2A1
PTPN12										CALR3	BTN2A2
PTPN4										CALY	BTN2A3P
PTRH2										CAMK1	BTN3A1
PUM1										CAMK2G	BTNL9
PUM2										CAP1	BTRC
PWP1										CAPN13	BUB1
PYGL										CAPN5	BUB1B
PYHIN1										CAPSL	BUB3
RAB10										CAPZB	BX538057
RAB11A										CARD11	BZW1
RAB21										CARD14	BZW2
RAB27A										CARD9	C10orf118
RAB31										CARHSP1	C10orf12
RAB5A										CARKD	C10orf131
RAB6A										CARM1	C10orf137
RAB8B										CARTPT	C10orf32
RAB9A										CASC2	C10orf57
RABEP1										CASC3	C10orf68
RABGGTB										CASP9	C10orf88
RAD21										CASQ1	C11orf30
RALA										CASS4	C11orf54
RAP2A										CAT	C11orf58
RAP2C										CATSPER1	C11orf63
RARS										CATSPER2	C11orf65
RASA1										CATSPER4	C11orf82
RASGRP1										CATSPERD	C11orf85
RB1CC1										CAV1	C11orf9
RBM15										CAV2	C11orf95
RBM17										CBFA2T2	C12orf23
RBM25										CBLN4	C12orf29
RBM34										CBX7	C12orf4
RBM47										CBY1	C12orf42
RBP7										CBY3	C12orf49
RBX1										CCDC101	C12orf60
RCBTB2										CCDC103	C12orf66
RCN2										CCDC114	C12orf73
RCOR3										CCDC124	C12orf74
RDH14										CCDC129	C12orf76
RECQL										CCDC134	C14orf1
REEP5										CCDC135	C14orf101
REXO2										CCDC147	C14orf142
RFWD2										CCDC154	C14orf166
RGS10										CCDC157	C14orf169
RGS18										CCDC158	C14orf2
RGS2										CCDC163P	C14orf28
RHBDL2										CCDC17	C15orf37
RHEB										CCDC170	C15orf53
RHOQP3										CCDC172	C15orf57
RHOT1										CCDC175	C15orf59
RIOK2										CCDC176	C15orf60
RIT1										CCDC23	C16orf52
RNASE2										CCDC3	C16orf72
RNASE3										CCDC33	C16orf82
RNASE6										CCDC48	C16orf87
RNASEL										CCDC54	C17orf100
RNF13										CCDC57	C17orf58
RNF14										CCDC60	C17orf75
RNF149										CCDC61	C17orf76-AS1
RNF19A										CCDC69	C17orf80
RNF20										CCDC78	C17orf85
RNF7										CCDC85C	C17orf89
RNGTT										CCDC88B	C18orf1
ROMO1										CCDC94	C18orf25
RPA2										CCDC96	C18orf32
RPA3										CCHCR1	C18orf54
RPAIN										CCIN	C19orf12
RPAP3										CCL1	C19orf42
RPF1										CCL14	C19orf67
RPF2										CCL16	C1D
RPIA										CCL17	C1GALT1
RPL10A										CCL19	C1GALT1C1
RPL11										CCL21	C1orf112
RPL12										CCL23	C1orf127
RPL12P38										CCL27	C1orf131
RPL13										CCL3L3	C1orf132
RPL13AP20										CCNI	C1orf138
RPL13AP3										CCNJL	C1orf145
RPL13AP6										CCR1	C1orf186
RPL13P5										CCR3	C1orf21
RPL15										CD151	C1orf212
RPL15P11										CD160	C1orf213
RPL15P3										CD163L1	C1orf220
RPL17										CD164L2	C1orf27
RPL17P7										CD207	C1orf52
RPL18AP3										CD247	C1orf63
RPL19P9										CD300A	C1orf74
RPL21										CD4	C1orf95
RPL21P131										CD72	C1orf98
RPL21P20										CD80	C1QTNF3
RPL21P97										CD8A	C1RL-AS1
RPL22										CD9	C20orf112
RPL22P1										CD97	C20orf194
RPL23										CD99L2	C20orf197
RPL23AP21										CDA	C20orf96
RPL23AP64										CDC14C	C21orf7
RPL24										CDC20	C21orf88
RPL24P2										CDC20B	C21orf91
RPL26										CDC34	C21orf91-OT1
RPL26L1										CDC42EP1	C2orf27A
RPL26P30										CDC42EP2	C2orf29
RPL27										CDC42EP4	C2orf43
RPL29P12										CDC42SE1	C2orf44
RPL3										CDC45	C2orf47
RPL30										CDH1	C2orf49
RPL31										CDH11	C2orf56
RPL31P17										CDH2	C2orf61
RPL32										CDH23	C2orf69
RPL32P18										CDH5	C2orf74
RPL32P19										CDH6	C2orf76
RPL34										CDH9	C3orf33
RPL35										CDHR2	C3orf35
RPL35A										CDHR5	C3orf38
RPL35P1										CDIPT	C3orf52
RPL35P2										CDK10	C3orf58
RPL35P5										CDK15	C4orf21
RPL36AL										CDK5	C4orf29
RPL36AP49										CDKL4	C4orf3
RPL36AP8										CDKL5	C4orf32
RPL37A										CDKN1C	C4orf33
RPL37P6										CDKN2A	C4orf34
RPL39										CDKN2D	C4orf46
RPL4										CDR2L	C4orf52
RPL41										CDRT15L2	C5orf15
RPL4P5										CDSN	C5orf24
RPL5										CDX1	C5orf28
RPL6										CEACAM1	C5orf30
RPL6P19										CEACAM18	C5orf34
RPL6P20										CEACAM22P	C5orf42
RPL7										CEBPA	C5orf44
RPL7P23										CEBPB	C5orf54
RPL7P6										CEBPE	C5orf56
RPL9										CECR2	C5orf63
RPL9P25										CECR3	C6orf120
RPLP0P6										CEL	C6orf130
RPLP2P3										CELA2A	C6orf162
RPRD1A										CELA2B	C6orf163
RPS10										CELA3A	C6orf170
RPS12P22										CELA3B	C6orf203
RPS13										CELF3	C6orf211
RPS14										CELF4	C6orf225
RPS15A										CELF5	C6orf228
RPS15AP17										CEMP1	C6orf47
RPS15P4										CENPB	C6orf57
RPS17										CEP104	C7orf13
RPS17P16										CERCAM	C7orf25
RPS18										CERS3	C7orf53
RPS20										CES1P2	C7orf60
RPS21										CES3	C8orf12
RPS23P8										CES5AP1	C8orf44
RPS24										CETP	C8orf59
RPS25										CFC1	C8orf74
RPS25P6										CFHR1	C9orf123
RPS26P11										CFP	C9orf153
RPS26P35										CGB2	C9orf156
RPS26P47										CHAC1	C9orf163
RPS26P50										CHADL	C9orf3
RPS27										CHAF1A	C9orf38
RPS27A										CHD5	C9orf41
RPS27AP5										CHDH	C9orf47
RPS27L										CHI3L1	C9orf66
RPS28										CHMP1A	C9orf72
RPS29										CHMP2A	C9orf85
RPS29P18										CHMP3	CA13
RPS29P3										CHMP4C	CA5B
RPS3A										CHMP6	CAAP1
RPS4X										CHMP7	CAB39
RPS4XP16										CHP1	CAB39L
RPS6										CHPF	CACNA1A
RPS6KB1										CHPT1	CACNB1
RPS7P3										CHRD	CACNB4
RPSAP39										CHRFAM7A	CACUL1
RPSAP56										CHRM1	CACYBP
RRAGD										CHRM2	CADM1
RRM1										CHRM5	CALCRL
RSBN1										CHRNA1	CALML4
RSL1D1										CHRNA2	CALU
RSL24D1										CHRNE	CAMK2D
RSRC2										CHST1	CAMK2N1
RSU1										CHST11	CAMK4
RTN2										CHST13	CAMKMT
RTN3										CHST6	CAMSAP1
RTN4										CHST7	CAMSAP2
RWDD1										CHST8	CAMTA1
RWDD4										CIB4	CAND1
RYK										CIDEB	CAND2
S100A12										CIDEC	CANT1
S100A6										CIDECP	CANX
S100A8										CILP2	CAP1
S100P										CITED2	CAPN14
SACM1L										CITED4	CAPN7
SAMD9										CIZ1	CAPRIN1
SAMSN1										CKAP2	CAPRIN2
SAR1A										CKB	CAPS2
SAR1B										CLCA2	CAPZA1
SARNP										CLCA3P	CAPZA2
SAT1										CLCA4	CARD16
SCAMP1										CLCC1	CARD6
SCFD1										CLCN1	CARD8
SCYL2										CLCN7	CASC4
SDAD1										CLCNKA	CASC5
SDCBP										CLCNKB	CASD1
SDHD										CLDN10	CASK
SDPR										CLDN17	CASP10
SEC11A										CLDN19	CASP12
SEC11C										CLDN24	CASP2
SEC61B										CLDN5	CASP3
SEC61G										CLDN6	CASP7
SECISBP2L										CLDN9	CASP8
SELK										CLEC10A	CASP8AP2
SELT										CLEC16A	CAST
SENP6										CLEC1B	CASZ1
SENP7										CLEC2A	CATSPER2
SEPHS1										CLIP2	CATSPERB
SERBP1										CLN6	CBFA2T2
SERF1B										CLPB	CBFB
SERINC1										CLPS	CBLB
SERPINB1										CLRN1	CBLL1
SESN3										CLRN1-AS1	CBR4
SET										CLRN2	CBWD5
SETD3										CLRN3	CBWD7
SF3B1										CLTCL1	CBX3
SF3B14										CLU	CBX3P2
SFT2D1										CLVS2	CBX5
SH2D1A										CMA1	CC2D1A
SH3BGRL										CMTM1	CC2D1B
SHFM1										CMTM2	CC2D2B
SHOC2										CMTM5	CCAR1
SHROOM4										CN5H6.4	CCBL2
SIAH1										CNBD1	CCDC102B
SKAP2										CNDP2	CCDC104
SKIV2L2										CNFN	CCDC111
SKP1										CNGA3	CCDC112
SLA										CNGB1	CCDC115
SLC25A46										CNIH2	CCDC117
SLC30A9										CNKSR2	CCDC120
SLC35A1										CNKSR3	CCDC121
SLC35A5										CNN1	CCDC122
SLC35B3										CNNM2	CCDC126
SLC35E1										CNOT3	CCDC132
SLC38A2										CNP	CCDC136
SLC40A1										CNPPD1	CCDC138
SLC4A7										CNPY1	CCDC14
SLIRP										CNTLN	CCDC141
SLK										CNTN5	CCDC144A
SLMAP										CNTN6	CCDC144B
SLPI										CNTNAP1	CCDC150
SLTM										CNTNAP5	CCDC152
SLU7										COBRA1	CCDC177
SMAD4										COG7	CCDC18
SMARCA2										COL11A2	CCDC34
SMARCE1										COL12A1	CCDC41
SMC3										COL16A1	CCDC43
SMC4										COL17A1	CCDC47
SMEK2										COL20A1	CCDC58
SMG1										COL25A1	CCDC59
SMNDC1										COL27A1	CCDC6
SMS										COL28A1	CCDC64
SNHG5										COL4A2	CCDC65
SNRK										COL4A6	CCDC66
SNRNP27										COL5A1	CCDC7
SNRPA1										COL5A1-AS1	CCDC71L
SNRPB2										COL6A5	CCDC73
SNRPD2										COL7A1	CCDC75
SNRPF										COMMD4	CCDC8
SNRPG										COPE	CCDC82
SNRPN										COPZ1	CCDC85C
SNX10										CORO2B	CCDC86
SNX14										CORO7	CCDC87
SNX2										CORT	CCDC88A
SOD1										COTL1	CCDC88B
SOD2										COX1	CCDC88C
SON										COX2	CCDC9
SP140										COX5B	CCDC90B
SP3										COX6A2	CCDC91
SPAG7										COX6B1	CCL28
SPAST										COX6B2	CCL3
SPTLC1										CPA2	CCNA2
SRBD1										CPA3	CCNB3
SREK1										CPB1	CCNC
SRGN										CPB2	CCND2
SRP14										CPLX2	CCNE2
SRP14P1										CPNE2	CCNG1
SRP19										CPNE6	CCNG2
SRP54										CPNE9	CCNH
SRP72										CPO	CCNK
SRP9										CPQ	CCNL1
SRP9P1										CPSF4L	CCNL2
SRSF1										CPXM1	CCNT1
SRSF3										CPXM2	CCNT2
SRSF6										CRABP2	CCNYL1
SRSF7										CRAT	CCP110
SS18										CRB1	CCPG1
SS18L2										CREB3L1	CCR2
SSB										CRELD1	CCR4
SSBP1										CRHR1	CCR8
SSR1										CRLF1	CCSAP
SSTR2										CRNN	CCT2
ST13P18										CROT	CCT3
ST13P4										CRTC2	CCT6B
ST8SIA4										CRX	CCZ1
STAG2										CRYAA	CCZ1B
STAMBPL1										CRYBA2	CD164
STARD7										CRYBA4	CD180
STAT1										CRYGD	CD1C
STAT4										CSAG3	CD200
STK17B										CSDA	CD200R1
STK39										CSF1	CD209
STRAP										CSF1R	CD226
STX3										CSF2RA	CD24
STX6										CSF3R	CD27-AS1
STX7										CSH1	CD274
STX8										CSK	CD28
STXBP3										CSMD2	CD2AP
STXBP5										CSN1S1	CD300LG
STYX										CSN2	CD36
SUB1										CSNK1G1	CD37
SUCLG1										CSNK1G2	CD3EAP
SUCLG2										CSNK2B	CD3G
SUMO1P3										CSRNP3	CD46
SUMO2										CSRP1	CD47
SUMO2P3										CST1	CD58
SUZ12										CST11	CD5L
SYF2										CST2	CD69
SYPL1										CST3	CD70
TAF12										CST5	CD72
TAF7										CST9	CD83
TANK										CST9L	CD84
TAX1BP1										CSTB	CD96
TBC1D15										CTBP2	CDADC1
TBCA										CTDNEP1	CDC14A
TBK1										CTDSP1	CDC14B
TCEAL4										CTDSPL	CDC23
TCEAL8										CTGF	CDC25C
TCEB1										CTIF	CDC27
TCTEX1D2										CTNNAL1	CDC37L1
TDG										CTNND2	CDC40
TDP1										CTRB2	CDC42
TDRD7										CTRC	CDC42EP3
TEX30										CTSA	CDC42SE2
TFAM										CTSB	CDC5L
TFB2M										CTSE	CDC7
THOC2										CTSL1	CDC73
THOC7										CTTN	CDCA2
THUMPD1										CTU2	CDCA4
TIMM10										CTXN1	CDCA7
TIMM23B										CUL9	CDCA7L
TIPRL										CUX1	CDK1
TLE4										CX3CL1	CDK12
TLK1										CXCL12	CDK13
TM2D1										CXCL13	CDK14
TM2D3										CXCL16	CDK17
TM9SF2										CXCR1	CDK2
TM9SF3										CXCR2	CDK3
TMA7										CXCR2P1	CDK6
TMBIM4										CXCR3	CDK8
TMCO1										CXorf36	CDKAL1
TMED10										CXorf48	CDKL3
TMED10P1										CXorf69	CDKN1B
TMED2										CYB5R3	CDKN2AIP
TMED5										CYHR1	CDKN2AIPNL
TMED7										CYMP	CDKN3
TMEM123										CYP11A1	CDNF
TMEM126A										CYP17A1-AS1	CDR2
TMEM126B										CYP21A2	CDRT1
TMEM14B										CYP26A1	CDYL
TMEM14C										CYP2A13	CDYL2
TMEM167B										CYP2A7	CEBPZ
TMEM181										CYP2B6	CELF1
TMEM209										CYP2C18	CELF2
TMEM230										CYP2C9	CELF4
TMEM245										CYP2D6	CELSR1
TMEM30A										CYP2F1	CELSR3
TMEM41B										CYP2G1P	CENPA
TMEM50B										CYP2S1	CENPC1
TMEM59										CYP3A43	CENPE
TMEM60										CYP4A11	CENPF
TMEM66										CYP4A22	CENPH
TMEM71										CYP4F22	CENPJ
TMEM97										CYP4F30P	CENPK
TMEM9B										CYSTM1	CENPL
TMSB10										CYTB	CENPN
TMX1										CYTH4	CENPP
TMX3										D13077	CENPQ
TNFAIP6										D21S2088E	CENPW
TNFAIP8										D43770	CEP120
TNFSF10										DAAM2	CEP128
TNFSF13B										DAB2	CEP135
TOMM20										DAB2IP	CEP152
TOMM5										DAK	CEP170
TOMM7										DAPK2	CEP192
TOMM70A										DAPK3	CEP290
TOP2B										DARC	CEP350
TOPBP1										DAZAP1	CEP41
TOR1AIP1										DB053889	CEP44
TP53INP1										DB072080	CEP55
TPK1										DB229023	CEP57
TPT1										DB453801	CEP57L1
TRA2B										DB514319	CEP70
TRAM1										DBF4B	CEP76
TRAPPC2L										DBH	CEP78
TRAPPC4										DBH-AS1	CEP85L
TRAT1										DCAF10	CEP89
TRGV5										DCAF11	CEP95
TRIM13										DCAF12	CEP97
TRIM33										DCAF12L2	CEPT1
TRIM4										DCAF4L2	CERCAM
TRIM69										DCAF6	CES1
TRIP12										DCDC2C	CETN3
TRIP4										DCLK1	CFH
TRMT112										DCLK3	CFHR3
TRMT13										DCP1A	CFL1P1
TROVE2										DCP1B	CFL2
TSC22D2										DCST2	CFLAR
TSEN15										DCT	CGGBP1
TSNAX										DCTN1	CGN
TTC32										DCX	CGRRF1
TXN										DDAH1	CHAMP1
TXNDC12										DDN	CHCHD7
TXNDC17										DDO	CHD1
UBE2A										DDX11L2	CHD2
UBE2D3										DDX49	CHD6
UBE2E1										DEDD2	CHD7
UBE2N										DEFA5	CHD9
UBE2Q2										DEFA9P	CHEK1
UBE2V2										DEFB105B	CHEK2
UBE3A										DEFB109P1	CHFR
UBE4A										DEFB121	CHIC1
UBL3										DEFB122	CHM
UBL5										DEFB123	CHML
UBLCP1										DEFB124	CHMP1A
UBQLN1										DEFB4A	CHMP2B
UBQLN2										DEGS2	CHMP3
UBXN4										DENND1A	CHMP5
UCHL3										DENND1C	CHN1
UFC1										DENND2A	CHN2
UFM1										DENND3	CHORDC1
UGP2										DERL3	CHST10
UHMK1										DES	CHSY1
UNC50										DFFA	CHTOP
UPF2										DGCR8	CHUK
UPF3B										DGKB	CHURC1
UQCRB										DGKZ	CISD1
UQCRBP1										DHDH	CISD3
UQCRC2										DHRS11	CISH
UQCRH										DHRS7B	CITED2
UQCRHL										DHX34	CIZ1
UQCRQ										DHX58	CKAP2
URI1										DIAPH1	CKLF
USO1										DIO1	CKS1B
USP1										DIO2	CKS2
USP10										DIO3OS	CLASP1
USP15										DIP2C	CLASP2
USP16										DIS3L	CLCC1
USP38										DISP2	CLCF1
UTP11L										DKFZp451A211	CLCN6
UTP6										DKFZp686F0839	CLDN12
VAMP7										DLC1	CLDN19
VAMP8										DLEU7	CLDND1
VAV3										DLG2	CLEC12A
VBP1										DLGAP1-AS3	CLEC19A
VCPIP1										DLGAP3	CLEC2D
VDAC3										DLX2	CLEC4D
VEZF1										DMD	CLEC7A
VIMP										DMRTA2	CLEC9A
VMA21										DMRTC1-AS1	CLECL1
VMP1										DNAAF3	CLIC4
VNN2										DNAH10	CLIC5
VPS26A										DNAH10OS	CLINT1
VPS29										DNAH2	CLIP1
VPS36										DNAH7	CLIP4
VPS41										DNAJA4	CLK1
VPS4B										DNAJB13	CLK4
WAC										DNAJB2	CLMP
WAPAL										DNAJC22	CLN5
WBP4										DNAJC27-AS1	CLN8
WDFY1										DNAJC4	CLNK
WDR33										DNAJC5	CLNS1A
WDR61										DNAJC5G	CLOCK
WDR75										DNAL4	CLPX
WIPF1										DNHD1	CLTC
WSB1										DNPEP	CMAHP
WTAP										DOC2A	CMAS
WWP1										DOC2B	CMC1
XAF1										DOC2GP	CMC2
XIST										DOCK3	CMKLR1
XPO1										DOCK9	CMPK1
XRCC2										DOK1	CMSS1
XRCC5										DOK3	CMYA5
XRN1										DPCD	CNBP
YBX1										DPEP1	CNEP1R1
YIPF4										DPEP2	CNIH
YPEL5										DPF1	CNIH4
YRDC										DPF2	CNN3
YTHDC1										DPM2	CNNM3
YWHAG										DPM3	CNNM4
YWHAQ										DPP6	CNOT1
YY1										DPPA5	CNOT2
ZBED5										DPRX	CNOT4
ZBTB33										DPT	CNOT6
ZC3H15										DPYSL4	CNOT6L
ZCCHC17										DQ272581	CNOT7
ZCCHC7										DQX1	CNR1
ZCCHC9										DRD3	CNST
ZDHHC17										DRD5	CNTD1
ZFAND1										DRGX	CNTLN
ZFAND5										DSCR10	CNTNAP2
ZFAND6										DSCR8	CNTNAP3
ZFP36L1										DST	CNTNAP3B
ZFR										DSTYK	CNTRL
ZMAT2										DTX2	COA1
ZMPSTE24										DUOX2	COBLL1
ZMYND11										DUOXA1	COG4
ZNF14										DUSP1	COG5
ZNF146										DUSP13	COG6
ZNF17										DUSP15	COL15A1
ZNF22										DUSP16	COL19A1
ZNF25										DUSP23	COL4A3BP
ZNF271										DUSP4	COL4A4
ZNF277										DUSP7	COMMD10
ZNF302										DUSP8	COMMD2
ZNF451										DUX3	COMMD3
ZNF483										DUX4	COMMD6
ZNF613										DUX4L4	COMMD8
ZNF622										DUXA	COPB1
ZNF69										DYNLRB1	COPG1
ZNF700										DYRK1B	COPS2
ZNF816										DYRK3	COPS8
ZNF91										DYSF	COQ10B
ZNHIT3										DZIP1	COQ4
ZRANB2										E2F1	COQ7
ZSWIM6										E2F2	CORO2A
ZWILCH										EBF2	COX11
ZZZ3										EBF4	COX15
										ECSIT	COX16
										ECT2L	COX17
										EDA2R	COX20
										EDC4	COX6C
										EDIL3	COX7A2L
										EDN1	COX7B
										EDN3	COX7C
										EDNRA	CP
										EEF1G	CPD
										EFCAB11	CPEB2
										EFCAB12	CPEB4
										EFCAB3	CPED1
										EFEMP2	CPLX2
										EFHD2	CPNE3
										EFNA1	CPNE8
										EFNA2	CPOX
										EFR3B	CPSF3L
										EGF	CPSF6
										EGFEM1P	CPT1A
										EGFL7	CR1
										EHD1	CR1L
										EIF2C1	CRAMP1L
										EIF2C2	CRBN
										EIF3B	CRCP
										EIF4A1	CREB1
										EIF4EBP1	CREB3
										EIF4G1	CREB3L4
										EIF5AL1	CREBL2
										EIF6	CREBRF
										ELAVL4	CREBZF
										ELMOD3	CREM
										ELN	CRHR1-IT1
										ELOF1	CRIPT
										ELOVL7	CRLF2
										ELSPBP1	CRLF3
										ELTD1	CRLS1
										EMC3	CRNDE
										EMILIN3	CROCC
										EMR3	CROCCP2
										EMX1	CROCCP3
										ENDOG	CROT
										ENG	CRY1
										ENHO	CRYBA1
										ENKUR	CRYBG3
										ENO3	CRYZ
										ENSG00000108785	CRYZL1
										ENSG00000117507	CSE1L
										ENSG00000121388	CSF2RA
										ENSG00000126005	CSF2RB
										ENSG00000167046	CSGALNACT1
										ENSG00000168746	CSGALNACT2
										ENSG00000180913	CSNK1A1
										ENSG00000183938	CSNK1A1L
										ENSG00000184682	CSNK1G3
										ENSG00000186615	CSNK2A1
										ENSG00000189372	CSRNP2
										ENSG00000196634	CSRP2
										ENSG00000197309	CSTF2T
										ENSG00000197426	CSTF3
										ENSG00000203945	CTAGE1
										ENSG00000205147	CTAGE10P
										ENSG00000205360	CTAGE11P
										ENSG00000205537	CTAGE5
										ENSG00000205549	CTBP1
										ENSG00000206159	CTBP1-AS1
										ENSG00000211633	CTBS
										ENSG00000211647	CTCF
										ENSG00000211783	CTDSPL2
										ENSG00000214306	CTH
										ENSG00000217702	CTHRC1
										ENSG00000218672	CTLA4
										ENSG00000222000	CTNNB1
										ENSG00000222031	CTNND1
										ENSG00000223390	CTPS2
										ENSG00000223475	CTR9
										ENSG00000224066	CTSC
										ENSG00000224190	CTSO
										ENSG00000224330	CTTNBP2
										ENSG00000225106	CTTNBP2NL
										ENSG00000225285	CUL2
										ENSG00000225378	CUL3
										ENSG00000225884	CUL4A
										ENSG00000225936	CUL4B
										ENSG00000225938	CUL5
										ENSG00000226005	CUZD1
										ENSG00000226508	CWC22
										ENSG00000227148	CWC27
										ENSG00000227193	CWF19L1
										ENSG00000227757	CWF19L2
										ENSG00000228768	CXCL1
										ENSG00000229893	CXCL12
										ENSG00000230126	CXCL2
										ENSG00000230452	CXCR4
										ENSG00000231332	CXCR7
										ENSG00000231367	CXorf1
										ENSG00000231625	CXorf21
										ENSG00000232356	CXorf23
										ENSG00000233154	CXorf26
										ENSG00000233461	CXorf56
										ENSG00000233581	CXorf57
										ENSG00000233611	CYB5B
										ENSG00000233891	CYB5R4
										ENSG00000234789	CYB5RL
										ENSG00000235522	CYCS
										ENSG00000235890	CYFIP2
										ENSG00000237087	CYGB
										ENSG00000237276	CYLD
										ENSG00000237819	CYP1B1
										ENSG00000239775	CYP20A1
										ENSG00000241241	CYP2R1
										ENSG00000242599	CYP2U1
										ENSG00000243550	CYP46A1
										ENSG00000248517	CYP4F2
										ENSG00000248965	CYP4F8
										ENSG00000250597	CYP4V2
										ENSG00000251003	CYSLTR1
										ENSG00000253322	CYTH1
										ENSG00000254420	CYTH4
										ENSG00000254563	D13074
										ENSG00000255354	D13076
										ENSG00000257283	D83692
										ENSG00000257346	DACH1
										ENSG00000257500	DAPP1
										ENSG00000258077	DARS2
										ENSG00000258253	DB056001
										ENSG00000258763	DB066855
										ENSG00000258808	DB221055
										ENSG00000259729	DB461001
										ENTHD2	DBF4
										ENTPD1	DBI
										ENTPD2	DBIL5P
										ENTPD3	DBR1
										ENTPD5	DBT
										ENTPD6	DCAF13
										EPB42	DCAF13P3
										EPB49	DCAF16
										EPHA10	DCAF17
										EPHA8	DCAF5
										EPHB1	DCAF6
										EPHB2	DCAKD
										EPHB3	DCBLD1
										EPHX3	DCK
										EPN1	DCLRE1A
										EPOR	DCLRE1C
										EPPIN	DCP2
										EPPK1	DCST1
										EPS8L1	DCTN6
										ERAL1	DCUN1D1
										ERAS	DCUN1D4
										ERBB3	DCUN1D5
										ERCC1	DDAH2
										ERCC2	DDB1
										ERGIC1	DDB2
										ERI2	DDHD1
										ERN1	DDHD2
										ERV18-1	DDI2
										ERVH-3	DDIT3
										ERVH48-1	DDTL
										ESAM	DDX1
										ESPN	DDX10
										ESR1	DDX17
										ESRG	DDX18
										ESRP2	DDX21
										ESRRB	DDX26B
										ETFB	DDX31
										ETHE1	DDX39B
										ETNK2	DDX3X
										ETV1	DDX3Y
										ETV3L	DDX46
										ETV7	DDX50
										EVI5L	DDX51
										EVPL	DDX52
										EXD1	DDX55
										EXD3	DDX59
										EXOC3L4	DDX6
										EXOC7	DDX60
										EXOSC4	DDX60L
										EXTL1	DEAF1
										EXTL3	DEF6
										EYA1	DEFB129
										F11	DEFB130
										F11R	DEGS1
										F2R	DEK
										F2RL3	DENND1A
										FAAH	DENND1B
										FABP12	DENND4A
										FADD	DENND4C
										FADS2	DENND5B
										FADS6	DENND6A
										FAH	DEPDC1
										FAHD1	DEPDC5
										FAHD2A	DERL1
										FAIM2	DESI2
										FAM100A	DFNB59
										FAM100B	DGCR11
										FAM101A	DGKE
										FAM101B	DGKH
										FAM104A	DGKK
										FAM106CP	DHDDS
										FAM109A	DHFR
										FAM109B	DHFRL1
										FAM110A	DHRS4-AS1
										FAM115A	DHRS4L1
										FAM117A	DHX15
										FAM120C	DHX34
										FAM124A	DHX36
										FAM125A	DHX40
										FAM131A	DHX57
										FAM131C	DIABLO
										FAM138E	DIAPH1
										FAM151A	DIAPH2
										FAM155A	DICER1
										FAM155B	DIDO1
										FAM168A	DIEXF
										FAM169B	DIMT1
										FAM170A	DIP2A
										FAM170B	DIP2C
										FAM174B	DIRC2
										FAM176A	DIRC3
										FAM176B	DIS3
										FAM176C	DIS3L2
										FAM177B	DISC1
										FAM178B	DIXDC1
										FAM180A	DKFZP434I0714
										FAM181A	DKFZp667F0711
										FAM182A	DKFZp686M1136
										FAM183A	DKFZp686O1327
										FAM187A	DKK4
										FAM189B	DLAT
										FAM18A	DLD
										FAM190A	DLEU2L
										FAM195B	DLG1
										FAM197Y2	DLGAP1-AS1
										FAM198A	DLGAP4
										FAM204A	DLGAP5
										FAM206A	DLL1
										FAM20A	DMD
										FAM210B	DMTF1
										FAM211A	DMXL1
										FAM212B	DMXL2
										FAM213B	DNA2
										FAM214B	DNAAF2
										FAM217A	DNAH14
										FAM219A	DNAH17
										FAM22A	DNAH6
										FAM24A	DNAJA1P5
										FAM25A	DNAJA2
										FAM27A	DNAJB14
										FAM27L	DNAJB4
										FAM3B	DNAJB6
										FAM3D	DNAJB9
										FAM40B	DNAJC1
										FAM46C	DNAJC10
										FAM49A	DNAJC11
										FAM53B	DNAJC13
										FAM54B	DNAJC15
										FAM63A	DNAJC16
										FAM65A	DNAJC19
										FAM65B	DNAJC2
										FAM65C	DNAJC21
										FAM66A	DNAJC24
										FAM69B	DNAJC25
										FAM71A	DNAJC27
										FAM71E2	DNAJC28
										FAM71F2	DNAJC3
										FAM73B	DNAJC5B
										FAM74A1	DNAJC8
										FAM78B	DNAJC9
										FAM81B	DNAL1
										FAM82A2	DNM1L
										FAM83A	DNM1P46
										FAM83B	DNMT3A
										FAM83F	DNTTIP2
										FAM84A	DOCK10
										FAM86A	DOCK11
										FAM86B3P	DOCK4
										FAM86FP	DOCK5
										FAM89B	DOCK7
										FAM90A1	DOCK8
										FAM90A10P	DOCK9
										FAM90A27P	DONSON
										FAM92A1P2	DOPEY1
										FAM95B1	DPF3
										FAM99A	DPM1
										FAR2	DPM3
										FARP1	DPPA4
										FASN	DPY19L1
										FAT1	DPY19L1P1
										FBLN1	DPY19L2P3
										FBN2	DPY19L3
										FBP1	DPY19L4
										FBRS	DPYD
										FBXL17	DQ786249
										FBXL18	DQ786257
										FBXL19	DR1
										FBXL19-AS1	DRD5
										FBXL20	DSC2
										FBXL6	DSCC1
										FBXL8	DSCR3
										FBXO17	DSE
										FBXO7	DSEL
										FBXO9	DST
										FBXW12	DSTN
										FCAMR	DSTNP2
										FCER1G	DTD2
										FCGR2C	DTHD1
										FCGRT	DTL
										FCHO1	DTWD1
										FCN1	DTWD2
										FCN3	DTX2P1-UPK3BP1-PMS2P11
										FCRL4	DTX3L
										FDCSP	DTX4
										FDX1L	DUS4L
										FECH	DUSP10
										FER1L5	DUSP11
										FER1L6-AS1	DUSP12
										FER1L6-AS2	DUSP18
										FERD3L	DUSP19
										FERMT1	DUSP22
										FES	DUSP26
										FETUB	DUT
										FEV	DW451783
										FEZF1-AS1	DYNC1LI2
										FGD3	DYNC2H1
										FGF1	DYNC2LI1
										FGF14-IT1	DYNLL2
										FGF17	DYNLT1
										FGF19	DYNLT3
										FGF23	DYRK1A
										FGF6	DYRK2
										FGF8	DZANK1
										FGFBP1	DZIP3
										FGFR2	E2F3
										FGFR3	E2F5
										FHL2	E2F6
										FHL3	E2F7
										FHL5	EAF2
										FIBCD1	EBAG9
										FIS1	EBF1
										FITM1	EBPL
										FKBP1B	ECEL1
										FKBP4	ECEL1P2
										FKBP6	ECHDC1
										FKBP8	ECT2
										FLCN	EDA2R
										FLG	EDEM1
										FLII	EDEM3
										FLJ12825	EEA1
										FLJ23152	EED
										FLJ23867	EEF1A1
										FLJ25363	EEF1B2
										FLJ25917	EEF1E1
										FLJ30064	EFCAB13
										FLJ30679	EFCAB3
										FLJ30838	EFCAB4B
										FLJ31713	EFCAB5
										FLJ31813	EFCAB7
										FLJ32742	EFHA1
										FLJ32756	EFHA2
										FLJ35390	EFHC2
										FLJ35816	EFNA5
										FLJ35934	EFR3A
										FLJ36000	EFTUD1
										FLJ36777	EGLN3
										FLJ37786	EGR2
										FLJ38723	EHBP1
										FLJ38773	EHF
										FLJ39632	EHMT1
										FLJ40039	EID1
										FLJ40194	EID2
										FLJ40606	EID2B
										FLJ41170	EID3
										FLJ41423	EIF1AX
										FLJ42393	EIF1AY
										FLJ42875	EIF2A
										FLJ43879	EIF2AK2
										FLJ44511	EIF2AK3
										FLJ44674	EIF2B3
										FLJ44874	EIF2C1
										FLJ44881	EIF2C3
										FLJ45340	EIF2C4
										FLJ45445	EIF2S1
										FLJ46010	EIF3C
										FLJ46134	EIF3E
										FLJ46906	EIF3FP2
										FLNA	EIF3J
										FLNC	EIF3M
										FLOT1	EIF4A1
										FLRT1	EIF4A2
										FMNL1	EIF4B
										FMO6P	EIF4E
										FN1	EIF4ENIF1
										FNDC9	EIF4G2
										FOLH1	EIF4G3
										FOLR2	EIF5
										FOXA2	EIF5A
										FOXA3	EIF5A2
										FOXB1	EIF5B
										FOXF1	ELAC2
										FOXH1	ELAVL1
										FOXI1	ELF1
										FOXJ1	ELF2
										FOXJ2	ELK1
										FOXK2	ELK3
										FOXL1	ELK4
										FOXN1	ELL2
										FOXO3	ELMO2
										FOXO4	ELMOD2
										FOXO6	ELMOD3
										FOXP1	ELMSAN1
										FOXP3	ELOVL5
										FOXRED2	EMB
										FRAS1	EMC10
										FRAT1	EMC2
										FREM1	EMC9
										FRG2	EML4
										FRG2B	EML5
										FRG2C	EMP2
										FRMD1	EN2
										FRMD3	ENO2
										FRMD4A	ENOPH1
										FRMD6	ENOX2
										FRMD8	ENPP4
										FRMPD4	ENPP5
										FRRS1L	ENSG00000158623
										FSCN3	ENSG00000170935
										FSD2	ENSG00000174495
										FSHR	ENSG00000185485
										FSTL1	ENSG00000198229
										FSTL3	ENSG00000211701
										FTCD	ENSG00000211934
										FTH1	ENSG00000211940
										FTL	ENSG00000211944
										FUNDC2	ENSG00000211945
										FUNDC2P2	ENSG00000211955
										FUZ	ENSG00000211972
										FXYD3	ENSG00000211973
										FXYD4	ENSG00000212928
										FXYD5	ENSG00000213002
										FZR1	ENSG00000213888
										G3BP1	ENSG00000214029
										GABARAP	ENSG00000214581
										GABRA2	ENSG00000218198
										GABRB1	ENSG00000223725
										GABRP	ENSG00000224076
										GABRR3	ENSG00000224592
										GAD1	ENSG00000224650
										GADD45G	ENSG00000225205
										GAFA1	ENSG00000225234
										GAFA2	ENSG00000226098
										GAL	ENSG00000226690
										GAL3ST1	ENSG00000227050
										GALK1	ENSG00000227466
										GALNT6	ENSG00000227713
										GALNTL1	ENSG00000227946
[truncated: 4,601 more rows]
