# Supplementary material for: Meta-Analysis of Gene Expression Changes in the Blood of Patients with Mild Cognitive Impairment and Alzheimer’s Disease Dementia
Source: Int J Mol Sci. 2019 Oct 30;20(21):5403. doi: 10.3390/ijms20215403 (PMC6862214; doi:10.3390/ijms20215403)
Supplement: Supplementary file 1 [file ijms-20-05403-s001.zip › Table_S4.xlsx]

## Sheet: Sheet1
	PD: Parkinson's disease
	AD: Alzheimer's disease
	HD: Huntington's disease
	NAFLD: Non-alcoholic fatty liver disease
	HP infection: Epithelial cell signaling in Helicobacter pylori infection
	KSHV infection: Kaposi's sarcoma-associated herpesvirus infection
	EBV infection: Epstein-Barr virus infection
MCI:
								Retrograde
		Oxidative					Cardiac muscle	Endocannabinoid		Metabolic
	Ribosome	phosphorylation	PD	AD	HD	NAFLD	contraction	Signaling	Protein export	pathways
	FAU	ATP5I	ATP5J	ATP5J	ATP5J	COX6C	COX6C	NDUFA1	SRP14	ATP5I
	MRPL33	ATP5J	ATP5O	ATP5O	ATP5O	COX7A2	COX7A2	NDUFA4	SRP9	ATP5J
	RPL17	ATP5O	COX6C	COX6C	COX6C	COX7C	COX7C	NDUFB2		ATP5O
	RPL24	ATP6V1G1	COX7A2	COX7A2	COX7A2	NDUFA1	UQCRH	NDUFB3		ATP6V1G1
	RPL26	COX6C	COX7C	COX7C	COX7C	NDUFA4	UQCRQ	NDUFS5		COX6C
	RPL27	COX7A2	NDUFA1	NDUFA1	NDUFA1	NDUFB2				COX7A2
	RPL30	COX7C	NDUFA4	NDUFA4	NDUFA4	NDUFB3				COX7C
	RPL31	NDUFA1	NDUFB2	NDUFB2	NDUFB2	NDUFS5				DPM1
	RPL35	NDUFA4	NDUFB3	NDUFB3	NDUFB3	UQCRH				NDUFA1
	RPL35A	NDUFB2	NDUFS5	NDUFS5	NDUFS5	UQCRQ				NDUFA4
	RPL36AL	NDUFB3	UQCRH	UQCRH	UQCRH					NDUFB2
	RPL39	NDUFS5	UQCRQ	UQCRQ	UQCRQ					NDUFB3
	RPL41	UQCRH								NDUFS5
	RPL6	UQCRQ								UQCRH
	RPL9									UQCRQ
	RPS15A
	RPS17
	RPS24
	RPS25
	RPS27
	RPS27A
	RPS29
	RSL24D1
AD:
		Oxidative						Collecting duct			Nucleotide excision		Vibrio cholerae		Cardiac muscle
	Ribosome	phosphorylation	AD	PD	Proteasome	NAFLD	HD	acid secretion	Spliceosome	HP infection	repair	Hepatitis C	infection	KSHV infection	contraction	EBV infection
	RPL10A	ATP5F1	ATP5F1	ATP5F1	PSMA3	CASP8	ATP5F1	ATP6V1E1	HSPA8	ATP6V1E1	CETN2	CASP8	ATP6V1E1	CASP8	COX6C	CASP8
	RPL4	ATP5I	ATP5J	ATP5J	PSMA4	COX6C	ATP5J	SLC4A1	SNRPB2	IKBKB	RPA3	E2F2	ATP6V1G1	E2F2	COX7A2	CCNA2
	RPL6	ATP5J	ATP5O	ATP5O	PSMA6	COX7A2	ATP5O	ATP6V1G1	SNRPD2	SRC	RBX1	IFIT1	PDIA4	GNG11	COX7C	CD3D
	RPL7	ATP6V1E1	CASP8	COX6C	PSMB1	COX7C	CASP8	ATP6V1D	SNRPG	ATP6V1G1	GTF2H5	IKBKB	ATP6V1D	IKBKB	UQCRH	E2F2
	RPL9	ATP5O	COX6C	COX7A2	PSMC2	IKBKB	COX6C		SYF2	ATP6V1D		EIF3E		SRC	UQCRQ	IKBKB
	RPL11	COX6C	COX7A2	COX7C	PSMC6	NDUFA1	COX7A2		LSM3			TYK2		TYK2		PSMC2
	RPL12	COX7A2	COX7C	NDUFA1	SHFM1	NDUFA4	COX7C		CWC15			IFIT1B		PIK3R5		PSMC6
	RPL17	COX7C	NDUFA1	NDUFA4	PSMF1	NDUFB2	NDUFA1		SF3B14			CLDN24		ATG3		TYK2
	RPL21	NDUFA1	NDUFA4	NDUFB2		NDUFB3	NDUFA4							CALML4		SHFM1
	RPL24	NDUFA4	NDUFB2	NDUFB3		NDUFS4	NDUFB2
	RPL26	NDUFB2	NDUFB3	NDUFS4		NDUFS5	NDUFB3		ZMAT2
	RPL27	NDUFB3	NDUFS4	NDUFS5		UQCRH	NDUFS4
	RPL30	NDUFS4	NDUFS5	SNCA		UQCRQ	NDUFS5
	RPL31	NDUFS5	SNCA	UQCRH		ADIPOR1	SOD1
	RPL35A	PPA1	UQCRH	UQCRQ			UQCRH
	RPL36AL	UQCRH	UQCRQ				UQCRQ
	RPL39	ATP6V1G1	CALML4
	RPL41	COX17
	RPS3A	ATP5L
	RPS4X	UQCRQ
	RPS15A	ATP6V1D
	RPS17
	RPS20
	RPS24
	RPS25
	RPS27
	RPS27A
	RPS29
	RPL23
	MRPL33
	MRPS18C
	RPS27L
	RSL24D1
	MRPS21
