# Supplementary material for: Meta-Analysis of Gene Expression Changes in the Blood of Patients with Mild Cognitive Impairment and Alzheimer’s Disease Dementia
Source: Int J Mol Sci. 2019 Oct 30;20(21):5403. doi: 10.3390/ijms20215403 (PMC6862214; doi:10.3390/ijms20215403)
Supplement: Supplementary file 1 [file ijms-20-05403-s001.zip › Table_S3_revised.xlsx]

## Sheet: Sheet1
Shared and specific Genes from MCI and ADD meta-analysis
	[MCI 91 GENES] and [ADS 387 GENES]: 85 GENES					[MCI 91 GENES]: 6 GENES			[ADD 387 GENES]: 302 GENES
	AIF1					CAPZA2			SYF2
	ATP5EP2					FAU			C9orf78
	ATP5I					RPL35			GNG11
	ATP5J					RPL35P1			PPBP
	ATP5O					SNHG5			PPP2R5C
	ATP6V1G1					SRP9			RGS10
	CD3D								CALML4
	CD52								HNRNPA2B1
	CLC								PRICKLE4
	CMTM2								RTN2
	COMMD6								3045
	COX6C								ADIPOR1
	COX7A2								AHSP
	COX7C								ARPC1B
	DBI								ASCC2
	DPM1								C22orf13
	EEF1B2								CA1
	EIF3E								DCAF6
	ENY2								E2F2
	FCER1A								EMC3
	GIMAP7								EPB42
	HINT1								FAM46C
	ILMN_1652955								FBXO7
	LSM3								GMPR
	MRPL33								GYPC
	MYL12B								GYPE
	MYL6								HAGH
	NDUFA1								HBG1
	NDUFA4								IFIT1B
	NDUFB2								IFITM3
	NDUFB3								KRT1
	NDUFS5								LOC441455
	NSA2								MKRN1
	PPIAP8								MNDA
	RPL17								ODC1
	RPL17P7								OSBP2
	RPL22P1								PDZK1IP1
	RPL24								PIM1
	RPL24P2								PITHD1
	RPL26								PSMF1
	RPL27								RBM38
	RPL30								RNF10
	RPL31								RUNDC3A
	RPL35A								SERF2
	RPL35P2								SESN3
	RPL35P5								SLC4A1
	RPL36AL								SNCA
	RPL36AP49								SRXN1
	RPL39								STRADB
	RPL41								TESC
	RPL6								TSPAN5
	RPL6P19								UBXN6
	RPL6P20								A_33_P3218559
	RPL7P23								A_33_P3250394
	RPL7P6								A_33_P3339987
	RPL9								ADAMTSL4
	RPL9P25								APLN
	RPS15A								AQP7P1
	RPS17								AY010113
	RPS17P16								BMP15
	RPS24								C11orf53
	RPS25								CHPT1
	RPS25P6								CHRM2
	RPS27								CLDN24
	RPS27A								CSDA
	RPS29								CSF1
	RPS29P3								DCT
	RSL24D1								FECH
	S100A8								FLJ35934
	S100P								FOLR2
	SHFM1								HEBP1
	SLIRP								HMGCS2
	SNRPD2								KCNK17
	SNRPG								KCNQ3
	SRP14								KIAA1239
	SS18L2								KRTAP10-8
	TBCA								KRTAP2-3
	TMA7								LOC100128517
	TOMM7								LOC100288884
	TPT1								LOC157740
	TXN								LOC221814
	UQCRBP1								LOC284628
	UQCRH								LOC645195
	UQCRQ								LY6D
	RNA28S5								MITF
									MXI1
									NBPF6
									NGEF
									NR2E1
									NXF3
									ODF3
									ONECUT2
									OSBPL6
									OTUD6A
									PQLC1
									SLC18A3
									SLC5A10
									SRC
									TMEM235
									TMEM63C
									TMEM8B
									TNKS1BP1
									TRPC2
									WDFY4
									WFDC9
									WNK2
									WSCD2
									ANAPC13
									ANXA1
									AP1S2
									ARPC3
									ATG3
									ATP5F1
									ATP5L
									ATP6V1D
									ATP6V1E1
									BOLA2
									BTF3
									C11orf10
									CASP1
									CETN2
									CKLF
									CLEC4A
									CNBP
									COMMD3
									COPS5
									COX17
									CWC15
									DNAJA1
									DNAJC8
									DPY30
									EIF4A2
									ERH
									GLRX
									GTF2B
									GTF2H5
									GZMA
									H2AFZ
									HSP90AA1
									HSPA8
									IFIT1
									ILMN_1655710
									ILMN_1701696
									KLRB1
									LAMTOR3
									LOC729466
									LSM1
									MDH1
									MRFAP1L1
									MRPL51
									MRPS18C
									MRPS21
									NDUFS4
									NME1
									NOP10
									PDCD10
									PFDN5
									POLR3GL
									PPA1
									PPIAL4B
									PRDX1
									PSMA3
									PSMA4
									PSMA6
									PSMA6P1
									PSMB1
									PSMC2
									PSMC6
									RBX1
									RPA3
									RPL10A
									RPL11
									RPL12
									RPL13AP6
									RPL21
									RPL23
									RPL32P18
									RPL4
									RPL7
									RPS12P22
									RPS20
									RPS23P8
									RPS27AP5
									RPS27L
									RPS3A
									RPS4X
									RWDD1
									SARNP
									SEC11A
									SF3B14
									SNRPB2
									SNX2
									SOD1
									SRP14P1
									TAX1BP1
									TMCO1
									TXNDC12
									TXNDC17
									UBL5
									UFC1
									VAMP8
									ZMAT2
									ZNHIT3
									HELZ2
									SNTB2
									TYK2
									CREBRF
									LOC338758
									NBEAL2
									RAB37
									RYBP
									A_33_P3225610
									A_33_P3237835
									AKAP5
									ANP32A
									APOBEC3G
									APOL4
									ASPM
									BIVM
									BUB1
									C2orf27A
									CASP8
									CCDC14
									CCL3
									CCNA2
									CDK1
									CDKN3
									CENPE
									CENPF
									CEP55
									CEP97
									CKAP2
									DLGAP5
									DPY19L1
									DSCC1
									DTL
									E2F7
									ELMOD3
									EWSR1
									EXTL2
									EYS
									FBXL19-AS1
									FLJ42351
									GCNT4
									GINS1
									GUSBP1
									HIST1H1B
									HIST1H3G
									HIST2H3A
									HNRNPAB
									HRASLS2
									HSP90B3P
									IGHG1
									IGJ
									IKBKB
									IL1R1
									IPP
									KDELC1
									KIAA0101
									KIF14
									KIR2DS3
									LCLAT1
									LOC100128281
									LOC100132832
									LOC283788
									LOC96610
									LPCAT2
									MCOLN2
									MELK
									MLL
									MREG
									NDC80
									NMRK1
									NTNG1
									NUSAP1
									OIP5
									P2RX7
									PARVG
									PDIA4
									PHTF1
									PIK3R5
									PPCS
									PRDM1
									RNF8
									SAMD3
									SEC31B
									SKA3
									SLMAP
									SPATA13
									SPC25
									SPN
									SUGP2
									SYTL1
									TAF5L
									TMEM33
									TNFRSF17
									TNIP2
									TOP2A
									USP28
									YPEL1
									ZNF37BP
									ZNF667
