# Supplementary material for: Meta-Analysis of Gene Expression Changes in the Blood of Patients with Mild Cognitive Impairment and Alzheimer’s Disease Dementia
Source: Int J Mol Sci. 2019 Oct 30;20(21):5403. doi: 10.3390/ijms20215403 (PMC6862214; doi:10.3390/ijms20215403)
Supplement: Supplementary file 1 [file ijms-20-05403-s001.zip › Table_S5_revised.xlsx]

## Sheet: Sheet1
MCI associated diseases						ADD associated diseases
Id	Label	Degree	Betweenness			Id	Label	Degree	Betweenness
C4020899	Autosomal recessive predisposition	5	1794.58			C4020899	Autosomal recessive predisposition	11	25694.8
C0231246	Failure to gain weight	3	306.03			C0023893	Liver Cirrhosis, Experimental	9	7087.76
C2315100	Pediatric failure to thrive	3	306.03			C0036341	Schizophrenia	8	11805.3
C0234958	muscle degeneration	3	295.68			C0038379	Strabismus	7	16262.6
C0270948	Neurogenic Muscular Atrophy	3	295.68			C0231246	Failure to gain weight	6	6147.19
C0541794	Skeletal muscle atrophy	3	295.68			C2315100	Pediatric failure to thrive	6	6147.19
C1843479	Neurogenic muscle atrophy, especially in the lower limbs	3	295.68			C0151889	Hyperreflexia	6	4072.13
C0007758	Cerebellar Ataxia	3	161			C0026827	Muscle hypotonia	6	3820.84
C0026827	Muscle hypotonia	3	161			C0028738	Nystagmus	5	5679.76
C0151889	Hyperreflexia	3	161			C0005586	Bipolar Disorder	5	4487.25
C0557874	Global developmental delay	3	161			C0033578	Prostatic Neoplasms	5	3737.23
C1864897	Cognitive delay	3	161			C0025362	Mental Retardation	5	3198.03
C4020875	Mental and motor retardation	3	161			C0423903	Low intelligence	5	3198.03
C0007194	Hypertrophic Cardiomyopathy	3	123.03			C0917816	Mental deficiency	5	3198.03
C0001125	Acidosis, Lactic	2	0.03			C1843367	Poor school performance	5	3198.03
C0005745	Blepharoptosis	2	0.03			C3714756	Intellectual Disability	5	3198.03
C0006114	Cerebral Edema	2	0.03			C4020876	Dull intelligence	5	3198.03
C0009421	Comatose	2	0.03			C0007758	Cerebellar Ataxia	5	3031.86
C0014544	Epilepsy	2	0.03			C0007194	Hypertrophic Cardiomyopathy	5	2928.92
C0018784	Sensorineural Hearing Loss (disorder)	2	0.03			C0026838	Muscle Spasticity	5	2821.33
C0020615	Hypoglycemia	2	0.03			C0234958	muscle degeneration	5	2804.32
C0023380	Lethargy	2	0.03			C0270948	Neurogenic Muscular Atrophy	5	2804.32
C0023520	Leukodystrophy	2	0.03			C0541794	Skeletal muscle atrophy	5	2804.32
C0026838	Muscle Spasticity	2	0.03			C1843479	Neurogenic muscle atrophy, especially in the lower limbs	5	2804.32
C0028738	Nystagmus	2	0.03			C0557874	Global developmental delay	5	1960.05
C0034935	Babinski Reflex	2	0.03			C1864897	Cognitive delay	5	1960.05
C0036572	Seizures	2	0.03			C4020875	Mental and motor retardation	5	1960.05
C0038379	Strabismus	2	0.03			C0019693	HIV Infections	5	1833.76
C0042963	Vomiting	2	0.03			C0020517	Hypersensitivity	5	1324.45
C0085605	Liver Failure	2	0.03			C0014544	Epilepsy	5	963.98
C0151686	Growth retardation	2	0.03			C0036572	Seizures	5	963.98
C0151786	Muscle Weakness	2	0.03			C0032460	Polycystic Ovary Syndrome	4	18641
C0262404	Cerebellar degeneration	2	0.03			C0020538	Hypertensive disease	4	8263.97
C0271215	Blindness, Legal	2	0.03			C1864985	Progressive disorder	4	5058.66
C0347959	Lactic acidemia	2	0.03			C0018784	Sensorineural Hearing Loss (disorder)	4	3875.91
C0424551	Impaired exercise tolerance	2	0.03			C0013421	Dystonia	4	3717.06
C0456070	Growth delay	2	0.03			C4020871	Dystonic disease	4	3717.06
C0456909	Blind Vision	2	0.03			C1458155	Mammary Neoplasms	4	3708.25
C0554970	Pallor of optic disc	2	0.03			C2239176	Liver carcinoma	4	3705.14
C0700078	Decreased tendon reflex	2	0.03			C0013362	Dysarthria	4	3428.54
C0740279	Atrophy of cerebellum	2	0.03			C0038356	Stomach Neoplasms	4	3347.67
C0878787	Growth failure	2	0.03			C0011581	Depressive disorder	4	3034.93
C1145670	Respiratory Failure	2	0.03			C0279626	Squamous cell carcinoma of esophagus	4	2959.41
C1167918	CSF lactate increased	2	0.03			C0085605	Liver Failure	4	2243.48
C1527311	Brain Edema	2	0.03			C0151786	Muscle Weakness	4	1452.21
C1836550	Loss of developmental milestones	2	0.03			C1145670	Respiratory Failure	4	1452.21
C1836830	Developmental regression	2	0.03			C0034935	Babinski Reflex	4	662.46
C1837385	Poor growth	2	0.03			C0020615	Hypoglycemia	4	529.44
C1837514	Phenotypic variability	2	0.03			C0262404	Cerebellar degeneration	4	405.31
C1839039	Highly variable clinical phenotype	2	0.03			C0700078	Decreased tendon reflex	4	405.31
C1847879	X-linked dominant	2	0.03			C0740279	Atrophy of cerebellum	4	405.31
C1850493	Psychomotor regression, progressive	2	0.03			C4020873	Infratentorial atrophy	4	405.31
C1850667	Highly variable phenotype and severity	2	0.03			C1836550	Loss of developmental milestones	4	274.66
C1855009	Psychomotor regression in infants	2	0.03			C1836830	Developmental regression	4	274.66
C1855019	Psychomotor regression	2	0.03			C1850493	Psychomotor regression, progressive	4	274.66
C1855020	Acute necrotizing encephalopathy	2	0.03			C1855009	Psychomotor regression in infants	4	274.66
C1855996	Psychomotor regression beginning in infancy	2	0.03			C1855019	Psychomotor regression	4	274.66
C1857121	Neurodevelopmental regression	2	0.03			C1855996	Psychomotor regression beginning in infancy	4	274.66
C1859678	Mental deterioration in childhood	2	0.03			C1857121	Neurodevelopmental regression	4	274.66
C1859896	Progressive macrocephaly	2	0.03			C1859678	Mental deterioration in childhood	4	274.66
C1866210	Highly variable phenotype, even within families	2	0.03			C0007621	Neoplastic Cell Transformation	3	12646
C2674608	Feeding difficulties in infancy	2	0.03			C1262477	Weight decreased	3	5888.71
C2936907	NADH:Q(1) Oxidoreductase deficiency	2	0.03			C0431447	Synophrys	3	4387.43
C3552463	Very poor growth	2	0.03			C0011616	Contact Dermatitis	3	3654.18
C4020873	Infratentorial atrophy	2	0.03			C0009404	Colorectal Neoplasms	3	3364.51
C4021546	Abnormal mitochondria in muscle tissue	2	0.03			C0035126	Reperfusion Injury	3	3212.13
C0004158	Athetosis	1	0			C0424688	Small head	3	3056.17
C0013421	Dystonia	1	0			C0027626	Neoplasm Invasiveness	3	2686.06
C0015371	Extrapyramidal Disorders	1	0			C0021368	Inflammation	3	2223.11
C0025362	Mental Retardation	1	0			C0027627	Neoplasm Metastasis	3	2164.97
C0036857	Severe mental retardation (I.Q. 20-34)	1	0			C0001418	Adenocarcinoma	3	1726.07
C0234133	Extrapyramidal sign	1	0			C0038220	Status Epilepticus	3	1072.35
C0423903	Low intelligence	1	0			C0022658	Kidney Diseases	3	1021.76
C0746940	nonverbal	1	0			C0426421	Wide nose	3	872.21
C0917816	Mental deficiency	1	0			C0235946	Cerebral atrophy	3	858.32
C1836440	Increased serum lactate	1	0			C3278923	Dilated ventricles (finding)	3	858.32
C1843367	Poor school performance	1	0			C0024667	Animal Mammary Neoplasms	3	838.12
C1852372	MITOCHONDRIAL COMPLEX III DEFICIENCY (disorder)	1	0			C0011570	Mental Depression	3	777
C1854882	Absent speech	1	0			C0009375	Colonic Neoplasms	3	620.48
C3554607	MITOCHONDRIAL COMPLEX III DEFICIENCY, NUCLEAR TYPE 4	1	0			C0001125	Acidosis, Lactic	3	1.61
C3714756	Intellectual Disability	1	0			C0005745	Blepharoptosis	3	1.61
C4020871	Dystonic disease	1	0			C0006114	Cerebral Edema	3	1.61
C4020876	Dull intelligence	1	0			C0009421	Comatose	3	1.61
C0005586	Bipolar Disorder	1	0			C0023380	Lethargy	3	1.61
C0015644	Muscular fasciculation	1	0			C0023520	Leukodystrophy	3	1.61
C0016506	Foot Deformities	1	0			C0042963	Vomiting	3	1.61
C0020458	Hyperhidrosis disorder	1	0			C0151686	Growth retardation	3	1.61
C0026821	Muscle Cramp	1	0			C0271215	Blindness, Legal	3	1.61
C0026848	Myopathy	1	0			C0347959	Lactic acidemia	3	1.61
C0027125	Myotonia	1	0			C0424551	Impaired exercise tolerance	3	1.61
C0036341	Schizophrenia	1	0			C0456070	Growth delay	3	1.61
C0038990	Sweating	1	0			C0456909	Blind Vision	3	1.61
C0085684	Foot-drop	1	0			C0554970	Pallor of optic disc	3	1.61
C0151576	Elevated creatine kinase	1	0			C0878787	Growth failure	3	1.61
C0221170	Muscular stiffness	1	0			C1167918	CSF lactate increased	3	1.61
C0241005	Creatine phosphokinase serum increased	1	0			C1527311	Brain Edema	3	1.61
C0242287	Isaacs syndrome	1	0			C1837385	Poor growth	3	1.61
C0684219	Myokymia	1	0			C1837514	Phenotypic variability	3	1.61
C0700590	Increased sweating	1	0			C1839039	Highly variable clinical phenotype	3	1.61
C1842587	Sensory axonal neuropathy	1	0			C1847879	X-linked dominant	3	1.61
C1861063	TOBACCO ADDICTION, SUSCEPTIBILITY TO (finding)	1	0			C1850667	Highly variable phenotype and severity	3	1.61
C1864985	Progressive disorder	1	0			C1855020	Acute necrotizing encephalopathy	3	1.61
C1866141	Foot dorsiflexor weakness	1	0			C1859896	Progressive macrocephaly	3	1.61
C1970883	Peripheral sensory axonal neuropathy	1	0			C1866210	Highly variable phenotype, even within families	3	1.61
C2932678	Inherited Peripheral Neuropathy	1	0			C2674608	Feeding difficulties in infancy	3	1.61
C1838979	MITOCHONDRIAL COMPLEX I DEFICIENCY	1	0			C2936907	NADH:Q(1) Oxidoreductase deficiency	3	1.61
C0011991	Diarrhea	1	0			C3552463	Very poor growth	3	1.61
C0021051	Immunologic Deficiency Syndromes	1	0			C4021546	Abnormal mitochondria in muscle tissue	3	1.61
C0023892	Biliary cirrhosis	1	0			C0017638	Glioma	2	11245.8
C0023895	Liver diseases	1	0			C0011849	Diabetes Mellitus	2	9931.77
C0024312	Lymphopenia	1	0			C0000737	Abdominal Pain	2	9492
C0085110	Severe Combined Immunodeficiency	1	0			C0023418	leukemia	2	7478.93
C0162820	Dermatitis, Allergic Contact	1	0			C0027819	Neuroblastoma	2	3063.69
C0235032	Neurotoxicity Syndromes	1	0			C0376634	Craniofacial Abnormalities	2	2566.12
C0747085	Recurrent otitis media	1	0			C0007134	Renal Cell Carcinoma	2	2404.85
C1833275	Severe Combined Immunodeficiency, Autosomal Recessive, T Cell-Negative, B Cell-Positive, NK Cell-Negative	1	0			C0152013	Adenocarcinoma of lung (disorder)	2	2067
C1837028	Severe Combined Immunodeficiency, Autosomal Recessive, T Cell Negative, B Cell Positive, NK Cell Positive	1	0			C0948089	Acute Coronary Syndrome	2	2067
C1848924	Infantile onset	1	0			C0027066	Myoclonus	2	1907.36
C3806482	Recurrent respiratory infections	1	0			C0027125	Myotonia	2	1815.42
						C0151576	Elevated creatine kinase	2	1815.42
						C0241005	Creatine phosphokinase serum increased	2	1815.42
						C0027746	Nerve Degeneration	2	1763.2
						C0030567	Parkinson Disease	2	1763.2
						C0524851	Neurodegenerative Disorders	2	1763.2
						C0015934	Fetal Growth Retardation	2	1587.07
						C0019189	Hepatitis, Chronic	2	1507.02
						C0035334	Retinitis Pigmentosa	2	1380
						C0028754	Obesity	2	1288.48
						C1862939	AMYOTROPHIC LATERAL SCLEROSIS 1	2	1288.48
						C0001973	Alcoholic Intoxication, Chronic	2	1202.36
						C0005695	Bladder Neoplasm	2	1112.23
						C1384666	hearing impairment	2	1096.07
						C0023467	Leukemia, Myelocytic, Acute	2	1086.4
						C0011053	Deafness	2	867.98
						C1834055	Thin hypoplastic alae nasi	2	867.98
						C0004153	Atherosclerosis	2	828.81
						C0007786	Brain Ischemia	2	828.81
						C0023895	Liver diseases	2	805.18
						C0085633	Mood swings	2	717.02
						C0027051	Myocardial Infarction	2	691.52
						C3495559	Juvenile arthritis	2	691
						C0023264	Leigh Disease	2	691
						C0010606	Adenoid Cystic Carcinoma	2	660
						C0036095	Salivary Gland Neoplasms	2	660
						C0022548	Keloid	2	568.56
						C0240635	Byzanthine arch palate	2	520.22
						C0424323	Physical aggression	2	520.22
						C1457883	Aggressive reaction	2	520.22
						C0162820	Dermatitis, Allergic Contact	2	504.02
						C0024668	Mammary Neoplasms, Experimental	2	439.94
						C0011991	Diarrhea	2	420.9
						C3279222	Cerebellar hypoplasia and atrophy	2	418.52
						C0024121	Lung Neoplasms	2	376.59
						C0015644	Muscular fasciculation	2	370.61
						C0026821	Muscle Cramp	2	370.61
						C0020534	Orbital separation excessive	2	346.23
						C0349588	Short stature	2	346.23
						C0423110	Downward slant of palpebral fissure	2	346.23
						C0678230	Congenital Epicanthus	2	346.23
						C1853487	Bushy eyebrows	2	346.23
						C1848924	Infantile onset	2	324.02
						C0024433	Macrostomia	2	295.68
						C0032285	Pneumonia	2	260.8
						C0525045	Mood Disorders	2	253.3
						C0007137	Squamous cell carcinoma	2	241.03
						C0026640	Mouth Neoplasms	2	241.03
						C1850049	Bilateral fifth finger clinodactyly	2	230.31
						C1865014	Long philtrum	2	230.31
						C4280538	Curvature of little finger	2	230.31
						C0026837	Muscle Rigidity	2	147.19
						C0233565	Bradykinesia	2	147.19
						C1843921	Postural instability	2	147.19
						C1850100	PARKINSON DISEASE 15, AUTOSOMAL RECESSIVE (disorder)	2	147.19
						C0151744	Myocardial Ischemia	2	146.37
						C0037932	Curvature of spine	2	144.12
						C0700208	Acquired scoliosis	2	144.12
						C4083076	Increased head circumference	2	144.12
						C4255213	Increased size of skull	2	144.12
						C4280663	Increased size of cranium	2	144.12
						C4280664	Big calvaria	2	144.12
						C0015371	Extrapyramidal Disorders	2	108.16
						C0234133	Extrapyramidal sign	2	108.16
						C1321329	Slowed saccades	2	67.03
						C1836440	Increased serum lactate	2	36.6
						C1838979	MITOCHONDRIAL COMPLEX I DEFICIENCY	2	0.79
						C0000731	Abdomen distended	1	0
						C0019209	Hepatomegaly	1	0
						C0027498	Nausea and vomiting	1	0
						C0206663	Neuroectodermal Tumor, Primitive	1	0
						C0279980	Extraosseous Ewings sarcoma-primitive neuroepithelial tumor	1	0
						C0281508	Desmoplastic Small Round Cell Tumor	1	0
						C0520743	Mediastinal lymphadenopathy	1	0
						C0544886	Somatic mutation	1	0
						C0553580	Ewings sarcoma	1	0
						C1258215	Ileus	1	0
						C1261473	Sarcoma	1	0
						C1275278	Extraskeletal Myxoid Chondrosarcoma	1	0
						C4025698	Abnormality of the peritoneum	1	0
						C0002878	Anemia, Hemolytic	1	0
						C0005395	Bile Duct Diseases	1	0
						C0008350	Cholelithiasis	1	0
						C0013595	Eczema	1	0
						C0013604	Edema	1	0
						C0016059	Fibrosis	1	0
						C0016382	Flushing	1	0
						C0033774	Pruritus	1	0
						C0041834	Erythema	1	0
						C0162568	Erythropoietic Protoporphyria	1	0
						C0349506	Photosensitivity of skin	1	0
						C1522137	Hypertriglyceridemia result	1	0
						C1837352	Childhood onset	1	0
						C4023814	Abnormality of the heme biosynthetic pathway	1	0
						C0017168	Gastroesophageal reflux disease	1	0
						C0018772	Hearing Loss, Partial	1	0
						C0018834	Heartburn	1	0
						C0026650	Movement Disorders	1	0
						C0035372	Rett Syndrome	1	0
						C0151611	Electroencephalogram abnormal	1	0
						C0339789	Congenital deafness	1	0
						C0392525	Nephrolithiasis	1	0
						C0409348	Flexion contracture of proximal interphalangeal joint	1	0
						C0423867	Fine hair	1	0
						C1836543	Thick vermilion border	1	0
						C2748910	Rett Syndrome, Atypical	1	0
						C4021782	Abnormality of the fingernails	1	0
						C4021785	Abnormality of the metacarpal bones	1	0
						C4024167	Abnormality of the antitragus	1	0
						C0027794	Neural Tube Defects	1	0
						C0234146	Absent reflex	1	0
						C0234162	Cerebellar Dysmetria	1	0
						C0241772	Reflex, Deep Tendon, Absent	1	0
						C0278124	Absent tendon reflex	1	0
						C0850703	Frequent falls	1	0
						C1847584	Distal sensory impairment	1	0
						C1853761	SPINOCEREBELLAR ATAXIA, AUTOSOMAL RECESSIVE 1	1	0
						C3489733	Oculomotor apraxia	1	0
						C3554690	ATAXIA-OCULOMOTOR APRAXIA 3	1	0
						C4020886	Defective or absent horizontal voluntary eye movements	1	0
						C0009081	Congenital clubfoot	1	0
						C0040822	Tremor	1	0
						C0231698	Gait, Scissors	1	0
						C1271100	Lower limb spasticity	1	0
						C1846868	Favorable response to levodopa	1	0
						C1854494	Slow progression	1	0
						C3554568	Young adult onset	1	0
						C1837501	Microcephaly, Primary Autosomal Recessive, 5	1	0
						C1855081	MICROCEPHALY, PRIMARY AUTOSOMAL RECESSIVE, 1	1	0
						C0004158	Athetosis	1	0
						C0036857	Severe mental retardation (I.Q. 20-34)	1	0
						C0746940	nonverbal	1	0
						C1852372	MITOCHONDRIAL COMPLEX III DEFICIENCY (disorder)	1	0
						C1854882	Absent speech	1	0
						C3554607	MITOCHONDRIAL COMPLEX III DEFICIENCY, NUCLEAR TYPE 4	1	0
						C0024232	Lymphatic Metastasis	1	0
						C0038354	Stomach Diseases	1	0
						C0016506	Foot Deformities	1	0
						C0020458	Hyperhidrosis disorder	1	0
						C0026848	Myopathy	1	0
						C0038990	Sweating	1	0
						C0085684	Foot-drop	1	0
						C0221170	Muscular stiffness	1	0
						C0242287	Isaacs syndrome	1	0
						C0684219	Myokymia	1	0
						C0700590	Increased sweating	1	0
						C1842587	Sensory axonal neuropathy	1	0
						C1861063	TOBACCO ADDICTION, SUSCEPTIBILITY TO (finding)	1	0
						C1866141	Foot dorsiflexor weakness	1	0
						C1970883	Peripheral sensory axonal neuropathy	1	0
						C2932678	Inherited Peripheral Neuropathy	1	0
						C2751532	3-Hydroxy-3-Methylglutaryl-CoA Synthase 2 Deficiency	1	0
						C1846707	SPINOCEREBELLAR ATAXIA 17	1	0
						C0009178	Cocaine withdrawal	1	0
						C0041696	Unipolar Depression	1	0
						C0206180	Ki-1+ Anaplastic Large Cell Lymphoma	1	0
						C1269683	Major Depressive Disorder	1	0
						C1864446	Retinitis Pigmentosa 25	1	0
						C0014175	Endometriosis	1	0
						C0037274	Dermatologic disorders	1	0
						C0001916	Albinism	1	0
						C0016689	Freckles	1	0
						C0020490	Hyperopia	1	0
						C0024228	Lymphatic Diseases	1	0
						C0025202	melanoma	1	0
						C0027960	Nevus	1	0
						C0027962	Melanocytic nevus	1	0
						C0036651	Senile lentigo	1	0
						C0042798	Low Vision	1	0
						C0078917	Albinism, Ocular	1	0
						C0078918	Albinism, Oculocutaneous	1	0
						C0080024	Piebaldism	1	0
						C0085636	Photophobia	1	0
						C0151779	Cutaneous Melanoma	1	0
						C0151891	Retinal depigmentation	1	0
						C0151908	Dry skin	1	0
						C0157733	hair abnormalities (non-specific)	1	0
						C0162835	Hypopigmentation disorder	1	0
						C0234632	Reduced visual acuity	1	0
						C0259817	Xerosis	1	0
						C0263498	Premature canities	1	0
						C0333913	Achromasia	1	0
						C0344312	White forelock	1	0
						C0391816	Tietz syndrome	1	0
						C0423318	Heterochromia iridis	1	0
						C0452138	Sensorineural hearing loss, bilateral	1	0
						C0549567	Pigmentation Disorders	1	0
						C0578626	blue iris (physical finding)	1	0
						C1306837	Papillary Renal Cell Carcinoma	1	0
						C1328931	Multiple lentigines	1	0
						C1512419	Hereditary Melanoma	1	0
						C1835047	MELANOMA, CUTANEOUS MALIGNANT, 1	1	0
						C1836735	hypopigmented skin patch	1	0
						C1836736	White eyelashes	1	0
						C1836737	White eyebrows	1	0
						C1839764	Broad flat nasal bridge	1	0
						C1845069	ALBINISM, OCULAR, WITH LATE-ONSET SENSORINEURAL DEAFNESS (disorder)	1	0
						C1848606	Vestibular hypofunction	1	0
						C1849367	Nasal bridge wide	1	0
						C1849923	Generalized hypopigmentation	1	0
						C1860339	WAARDENBURG SYNDROME, TYPE IIA	1	0
						C1860344	Hypoplastic iris stoma	1	0
						C1861403	Variable expressivity	1	0
						C1863198	ALBINISM, OCULAR, WITH SENSORINEURAL DEAFNESS (disorder)	1	0
						C1865866	Congenital sensorineural hearing loss	1	0
						C1866862	Highly variable severity	1	0
						C2673946	Foveal hypoplasia (finding)	1	0
						C2676026	Optic nerve dysplasia	1	0
						C2677869	Hair shaft abnormalities	1	0
						C2700265	Waardenburg Syndrome Type 2	1	0
						C3152204	MELANOMA, CUTANEOUS MALIGNANT, SUSCEPTIBILITY TO, 8	1	0
						C3665347	Visual Impairment	1	0
						C3806221	Giant melanosomes in melanocytes	1	0
						C4020887	Photodysphoria	1	0
						C4021976	Abnormality of the lymphatic system	1	0
						C4072863	Dull foveal reflex	1	0
						C4280578	Grey eyelashes	1	0
						C4280579	Grey eyebrow	1	0
						C4280580	Blonde eyebrow	1	0
						C0001807	Aggressive behavior	1	0
						C0005744	Blepharophimosis	1	0
						C0007138	Carcinoma, Transitional Cell	1	0
						C0008625	Chromosome Aberrations	1	0
						C0023012	Language Delay	1	0
						C0023448	Lymphoid leukemia	1	0
						C0023464	Acute biphenotypic leukemia	1	0
						C0023465	Acute monocytic leukemia	1	0
						C0023470	Myeloid Leukemia	1	0
						C0023479	Acute myelomonocytic leukemia	1	0
						C0149925	Small cell carcinoma of lung	1	0
						C0233715	Speech impairment	1	0
						C0239234	Low set ears	1	0
						C0241210	Speech Delay	1	0
						C0349680	Acute bilineal leukemia	1	0
						C0454644	Delayed speech and language development	1	0
						C0856823	Undifferentiated type acute leukemia	1	0
						C0856863	Broad-based gait	1	0
						C1292775	Acute myeloid leukemia, 11q23 abnormalities	1	0
						C1836195	Hypoplastic toes	1	0
						C1846950	Short middle phalanges	1	0
						C1853241	Flat face	1	0
						C1854630	Growth Deficiency and Mental Retardation with Facial Dysmorphism	1	0
						C1865017	Thin upper lip vermilion	1	0
						C1961102	Precursor Cell Lymphoblastic Leukemia Lymphoma	1	0
						C0376358	Malignant neoplasm of prostate	1	0
						C0017639	Gliosis	1	0
						C0020555	Hypertrichosis	1	0
						C0029089	Ophthalmoplegia	1	0
						C0029124	Optic Atrophy	1	0
						C0338474	Central nervous system demyelination	1	0
						C1837388	Abnormal respiratory patterns	1	0
						C1855038	Hepatocellular necrosis	1	0
						C0002871	Anemia	1	0
						C0015967	Fever	1	0
						C0017075	Ganglioneuroma	1	0
						C0019937	Horner Syndrome	1	0
						C0037287	Skin nodule	1	0
						C0037926	Compression of spinal cord	1	0
						C0151825	Bone pain	1	0
						C0162119	Hemoglobin low	1	0
						C0206718	Ganglioneuroblastoma	1	0
						C0242184	Hypoxia	1	0
						C0242567	Opsoclonus	1	0
						C0497247	Increase in blood pressure	1	0
						C1853237	Isolated cases	1	0
						C4020735	Elevated urinary vanillylmandelic acid	1	0
						C4020736	Elevated urinary homovanillic acid	1	0
						C4021797	Abnormality of the thorax	1	0
						C4023099	Elevated urinary dopamine	1	0
						C0030354	Papilloma	1	0
						C0037286	Skin Neoplasms	1	0
						C0014556	Epilepsy, Temporal Lobe	1	0
						C0023434	Chronic Lymphocytic Leukemia	1	0
						C0026769	Multiple Sclerosis	1	0
						C0003949	Asbestosis	1	0
						C0007131	Non-Small Cell Lung Carcinoma	1	0
						C0036323	Schistosomiasis	1	0
						C0017636	Glioblastoma	1	0
						C0034186	Pyelonephritis	1	0
						C0235833	Congenital diaphragmatic hernia	1	0
						C0282612	Prostatic Intraepithelial Neoplasias	1	0
						C0005941	Bone Diseases, Developmental	1	0
						C0017612	Glaucoma, Open-Angle	1	0
						C0019270	Hernia	1	0
						C0020224	Polyhydramnios	1	0
						C0040427	Tooth Abnormalities	1	0
						C0151491	Congenital musculoskeletal anomalies	1	0
						C0152438	Sprengel deformity	1	0
						C0221356	Brachycephaly	1	0
						C0265677	Congenital hemivertebra	1	0
						C0265695	Congenital fusion of ribs	1	0
						C0277959	Coarse hair	1	0
						C0344482	Hypoplasia of corpus callosum	1	0
						C0426414	Small nose	1	0
						C0426790	Narrow thorax	1	0
						C0521525	Short neck	1	0
						C1840379	Cerebellar vermis hypoplasia	1	0
						C1844749	Rib fusion	1	0
						C1853242	Midface retrusion	1	0
						C1854111	Broad philtrum	1	0
						C1854114	Short nose	1	0
						C1855728	Low posterior hairline	1	0
						C1857486	Low-set, posteriorly rotated ears	1	0
						C1859252	Cerebrofaciothoracic Dysplasia	1	0
						C2673410	Small midface	1	0
						C4072823	Broad cranium shape	1	0
						C4072824	Wide skull shape	1	0
						C4072834	Rough hair texture	1	0
						C4280320	Hypotrophic midface	1	0
						C4280321	Decreased projection of midface	1	0
						C0023903	Liver neoplasms	1	0
						C0035222	Respiratory Distress Syndrome, Adult	1	0
						C0029408	Degenerative polyarthritis	1	0
						C0031117	Peripheral Neuropathy	1	0
						C0011615	Dermatitis, Atopic	1	0
						C0017658	Glomerulonephritis	1	0
						C0034069	Pulmonary Fibrosis	1	0
						C0273115	Lung Injury	1	0
						C0345967	Malignant mesothelioma	1	0
						C0011168	Deglutition Disorders	1	0
						C0011253	Delusions	1	0
						C0013363	Dysautonomia	1	0
						C0017205	Gaucher Disease	1	0
						C0018524	Hallucinations	1	0
						C0019202	Hepatolenticular Degeneration	1	0
						C0020651	Hypotension, Orthostatic	1	0
						C0033941	Psychoses, Substance-Induced	1	0
						C0037317	Sleep disturbances	1	0
						C0085200	Lewy Bodies	1	0
						C0085606	Urgency of micturition	1	0
						C0086439	Hypokinesia	1	0
						C0231688	Gait, Shuffling	1	0
						C0233763	Hallucinations, Visual	1	0
						C0234379	Resting Tremor	1	0
						C0234985	Mental deterioration	1	0
						C0235153	Hallucinations, Sensory	1	0
						C0236733	Amphetamine-Related Disorders	1	0
						C0236736	Cocaine-Related Disorders	1	0
						C0242422	Parkinsonian Disorders	1	0
						C0497327	Dementia	1	0
						C0677050	Manganese Poisoning	1	0
						C0752347	Lewy Body Disease	1	0
						C1145628	Autonomic nervous system disorders	1	0
						C1456784	Paranoia	1	0
						C1838681	Rapidly progressive	1	0
						C1850776	Rapidly progressive disorder	1	0
						C1851959	Fluctuations in consciousness	1	0
						C1854182	PARKINSON DISEASE 4, AUTOSOMAL DOMINANT LEWY BODY (disorder)	1	0
						C1868595	PARKINSON DISEASE 1, AUTOSOMAL DOMINANT (disorder)	1	0
						C1969363	Onset in middle age	1	0
						C3544092	Urgency frequency syndrome	1	0
						C3809811	PARKINSON DISEASE 19, JUVENILE-ONSET	1	0
						C4020898	Overactive bladder syndrome	1	0
						C4274355	Autosomal dominant late onset Parkinson disease	1	0
						C4275179	Young onset Parkinson disease	1	0
						C0002736	Amyotrophic Lateral Sclerosis	1	0
						C0003467	Anxiety	1	0
						C0003493	Aortic Diseases	1	0
						C0004045	Asphyxia Neonatorum	1	0
						C0004096	Asthma	1	0
						C0007787	Transient Ischemic Attack	1	0
						C0011853	Diabetes Mellitus, Experimental	1	0
						C0011860	Diabetes Mellitus, Non-Insulin-Dependent	1	0
						C0011884	Diabetic Retinopathy	1	0
						C0013080	Down Syndrome	1	0
						C0013404	Dyspnea	1	0
						C0015672	Fatigue	1	0
						C0015696	Fatty Liver, Alcoholic	1	0
						C0018801	Heart failure	1	0
						C0019054	Hemolysis (disorder)	1	0
						C0020550	Hyperthyroidism	1	0
						C0020649	Hypotension	1	0
						C0020672	Hypothermia, natural	1	0
						C0022116	Ischemia	1	0
						C0022650	Kidney Calculi	1	0
						C0024796	Marfan Syndrome	1	0
						C0025312	Meningomyelocele	1	0
						C0026846	Muscular Atrophy	1	0
						C0027540	Necrosis	1	0
						C0027720	Nephrosis	1	0
						C0027765	nervous system disorder	1	0
						C0030193	Pain	1	0
						C0033626	Protein Deficiency	1	0
						C0033687	Proteinuria	1	0
						C0033790	Pseudobulbar Palsy	1	0
						C0035304	Retinal Degeneration	1	0
						C0036330	Schistosomiasis mansoni	1	0
						C0036457	Scrapie	1	0
						C0037315	Sleep Apnea Syndromes	1	0
						C0038454	Cerebrovascular accident	1	0
						C0041408	Turner Syndrome	1	0
						C0043352	Xerostomia	1	0
						C0085084	Motor Neuron Disease	1	0
						C0162316	Iron deficiency anemia	1	0
						C0162671	MELAS Syndrome	1	0
						C0162674	Chronic progressive external ophthalmoplegia	1	0
						C0522224	Paralysed	1	0
						C0746674	Generalized muscle weakness	1	0
						C0751830	Gait Disorders, Neurologic	1	0
						C0919267	ovarian neoplasm	1	0
						C1456865	Ureteral Calculi	1	0
						C1843505	Degeneration of anterior horn cells	1	0
						C1846566	Degeneration of the lateral corticospinal tracts	1	0
						C4020854	Neuro-degenerative disease	1	0
						C4020884	Anxiety disease	1	0
						C4022587	Fatigable weakness of respiratory muscles	1	0
						C4022588	Fatigable weakness of swallowing muscles	1	0
						C4277682	Chemical and Drug Induced Liver Injury	1	0
						C0009319	Colitis	1	0
						C0018800	Cardiomegaly	1	0
						C0085548	Autosomal Recessive Polycystic Kidney Disease	1	0
						C0279680	Transitional cell carcinoma of bladder	1	0
						C0280631	Leiomyosarcoma of uterus	1	0
						C4020813	Increased gastric cancer	1	0
						C4024989	Hereditary nonpolyposis colorectal carcinoma	1	0
						C0853193	Bipolar I disorder	1	0
						C0027766	Nervous System Neoplasms	1	0
						C0206686	Adrenocortical carcinoma	1	0
						C0241577	Catecholamines urine increased	1	0
						C2931189	Neural crest tumor	1	0
						C0020619	Hypogonadism	1	0
						C0027126	Myotonic Dystrophy	1	0
						C0028960	Oligospermia	1	0
						C0030252	Palpitations	1	0
						C0039231	Tachycardia	1	0
						C0086543	Cataract	1	0
						C0162539	IgG Deficiency	1	0
						C0221629	Proximal muscle weakness	1	0
						C0231528	Myalgia	1	0
						C0239989	Decreased IgM	1	0
						C0553604	Myotonic Disorders	1	0
						C1510497	Lens Opacities	1	0
						C1838869	Proximal neurogenic muscle weakness	1	0
						C1843637	Neck flexor weakness	1	0
						C1864570	Insulin insensitivity	1	0
						C1864573	Cataracts, posterior, subcapsular, iridescent	1	0
						C1864580	Type 2 fiber atrophy	1	0
						C1864584	Frontal balding (male pattern baldness)	1	0
						C2931689	Dystrophia myotonica 2	1	0
						C4020868	Elevated heart rate	1	0
						C4021550	Elevated follicle stimulating hormone	1	0
						C4083212	Alopecia, Male Pattern	1	0
						C0032273	Pneumoconiosis	1	0
						C0001925	Albuminuria	1	0
						C0021655	Insulin Resistance	1	0
						C0027055	Myocardial Reperfusion Injury	1	0
						C0598608	Hyperhomocysteinemia	1	0
						C0026351	Moderate mental retardation (I.Q. 35-49)	1	0
						C0152421	Macrotia	1	0
						C0270685	Cerebral calcification	1	0
						C0554972	Large auricle	1	0
						C0575081	Gait abnormality	1	0
						C0796254	DANDY-WALKER MALFORMATION WITH MENTAL RETARDATION, BASAL GANGLIA DISEASE, AND SEIZURES	1	0
						C0856975	Autistic behavior	1	0
						C1510586	Autism Spectrum Disorders	1	0
						C1835581	Large protruding ears	1	0
						C1836047	Long face	1	0
						C1845847	Coarse facial features	1	0
						C1848207	Poor speech	1	0
						C1848570	Large, floppy ears	1	0
						C1850189	Large pinnae	1	0
						C1855062	Large dysplastic ears	1	0
						C1860838	Large prominent ears	1	0
						C1861324	Short philtrum	1	0
						C4072825	Thickened facial skin with coarse facial features	1	0
						C4280574	Problems speaking	1	0
						C0021051	Immunologic Deficiency Syndromes	1	0
						C0023892	Biliary cirrhosis	1	0
						C0024312	Lymphopenia	1	0
						C0085110	Severe Combined Immunodeficiency	1	0
						C0235032	Neurotoxicity Syndromes	1	0
						C0747085	Recurrent otitis media	1	0
						C1833275	Severe Combined Immunodeficiency, Autosomal Recessive, T Cell-Negative, B Cell-Positive, NK Cell-Negative	1	0
						C1837028	Severe Combined Immunodeficiency, Autosomal Recessive, T Cell Negative, B Cell Positive, NK Cell Positive	1	0
						C3806482	Recurrent respiratory infections	1	0
						C0018051	Gonadal Dysgenesis	1	0
						C0018055	Gonadal Dysgenesis, Mixed	1	0
						C0019572	Hirsutism	1	0
						C0025322	Premature Menopause	1	0
						C0029453	Osteopenia	1	0
						C0034012	Delayed Puberty	1	0
						C0085215	Ovarian Failure, Premature	1	0
						C0232939	Primary physiologic amenorrhea	1	0
						C0239761	GONADAL HYPOPLASIA	1	0
						C0241011	Low serum estradiol levels	1	0
						C0266371	Streak ovary	1	0
						C0266383	Uterine Anomalies	1	0
						C0520927	Decreased fertility	1	0
						C0541764	Delayed bone age	1	0
						C0685837	Pure Gonadal Dysgenesis, 46, XX	1	0
						C0687149	Pure gonadal dysgenesis	1	0
						C0747078	Generalized osteopenia	1	0
						C0948896	Primary hypogonadism	1	0
						C0949595	Gonadal Dysgenesis, 46,XX	1	0
						C1845294	Ovarian Dysgenesis 2	1	0
						C1858573	Sparse pubic hair	1	0
						C1862265	Elevated gonadotropins	1	0
						C4023911	Aplasia/Hypoplasia of the breasts	1	0
						C4024640	Aplasia/hypoplasia of the uterus	1	0
						C4025170	Osteoporosis of vertebrae	1	0
						C0003886	Arthrogryposis	1	0
						C0021296	Infant, Small for Gestational Age	1	0
						C0079924	Oligohydramnios	1	0
						C0175754	Agenesis of corpus callosum	1	0
						C0240912	Vertical Talus	1	0
						C0266295	Congenital hypoplasia of kidney	1	0
						C0266470	Cerebellar Hypoplasia	1	0
						C0542519	Congenital absence of kidney	1	0
						C1386048	Intrauterine retardation	1	0
						C1855330	Cerebral hypoplasia	1	0
						C1857679	Sloping forehead	1	0
						C3550658	Maternal oligohydramnios	1	0
						C4015701	MECKEL SYNDROME 12	1	0
