# Supplementary material for: Meta-Analysis of Gene Expression Changes in the Blood of Patients with Mild Cognitive Impairment and Alzheimer’s Disease Dementia
Source: Int J Mol Sci. 2019 Oct 30;20(21):5403. doi: 10.3390/ijms20215403 (PMC6862214; doi:10.3390/ijms20215403)
Supplement: Supplementary file 1 [file ijms-20-05403-s001.zip › Table_S2_revised.xlsx]

## Sheet: Sheet1
Supplemental Table 2: Venn diagram results
List of genes in common in the different arrays
Common genes down regulated between the 2 MCI arrays:						Common genes up regulated between the 2 MCI arrays:						Common genes down regulated between the 4 AD arrays:								Common genes up regulated between the 4 AD arrays:
[MCI GPL6947] and [MCI GPL10558]: 90 genes						[MCI GPL6947] and [MCI GPL10558]: 1 gene						Down in 4 arrays								3 arrays:
AIF1						RNA28S5						[ADD GPL6947] and [ADD GPL10558] and [ ADD MTAB-6094] and [AdvADD GSE97760]: 1 gene								[ADD GPL6947] and [ADD MTAB-6094] and [AdvADD GSE97760]: 2 genes
ATP5EP2												SYF2								HELZ2
ATP5I																				SNTB2
ATP5J												Down in 3 arrays
ATP5O												[ADD GPL6947] and [ADD GPL10558] and [AdvADD GSE97760]: 7 genes								[ADD GPL6947] and [ADD GPL10558] and [AdvADD GSE97760]: 1 gene
ATP6V1G1												AIF1								RNA28S5
CAPZA2												C9orf78
CD3D												CMTM2								2 arrays:
CD52												GNG11								[ADD GPL6947] and [ADD MTAB-6094]: 1 gene
CLC												PPBP								TYK2
CMTM2												PPP2R5C
COMMD6												RGS10								[ADD GPL6947] and [AdvADD GSE97760]: 5 genes
COX6C																				CREBRF
COX7A2												Down in 2 arrays								LOC338758
COX7C																				NBEAL2
DBI												[ADD GPL6947] and [AdvADD GSE97760]: 5 genes								RAB37
DPM1												CALML4								RYBP
EEF1B2												HNRNPA2B1
EIF3E												PRICKLE4								[ADD MTAB-6094] and [AdvADD GSE97760]: 91 genes
ENY2												RTN2								A_33_P3225610
FAU												S100P								A_33_P3237835
FCER1A																				AKAP5
GIMAP7												[ADD GPL10558] and [AdvADD GSE97760]: 42 genes								ANP32A
HINT1												3045								APOBEC3G
ILMN_1652955												ADIPOR1								APOL4
LSM3												AHSP								ASPM
MRPL33												ARPC1B								BIVM
MYL12B												ASCC2								BUB1
MYL6												C22orf13								C2orf27A
NDUFA1												CA1								CASP8
NDUFA4												DCAF6								CCDC14
NDUFB2												E2F2								CCL3
NDUFB3												EMC3								CCNA2
NDUFS5												EPB42								CDK1
NSA2												FAM46C								CDKN3
PPIAP8												FBXO7								CENPE
RPL17												GMPR								CENPF
RPL17P7												GYPC								CEP55
RPL22P1												GYPE								CEP97
RPL24												HAGH								CKAP2
RPL24P2												HBG1								DLGAP5
RPL26												IFIT1B								DPY19L1
RPL27												IFITM3								DSCC1
RPL30												KRT1								DTL
RPL31												LOC441455								E2F7
RPL35												MKRN1								ELMOD3
RPL35A												MNDA								EWSR1
RPL35P1												ODC1								EXTL2
RPL35P2												OSBP2								EYS
RPL35P5												PDZK1IP1								FBXL19-AS1
RPL36AL												PIM1								FLJ42351
RPL36AP49												PITHD1								GCNT4
RPL39												PSMF1								GINS1
RPL41												RBM38								GUSBP1
RPL6												RNF10								HIST1H1B
RPL6P19												RUNDC3A								HIST1H3G
RPL6P20												SERF2								HIST2H3A
RPL7P23												SESN3								HNRNPAB
RPL7P6												SLC4A1								HRASLS2
RPL9												SNCA								HSP90B3P
RPL9P25												SRXN1								IGHG1
RPS15A												STRADB								IGJ
RPS17												TESC								IKBKB
RPS17P16												TSPAN5								IL1R1
RPS24												UBXN6								IPP
RPS25																				KDELC1
RPS25P6												[ADD MTAB-6094] and [AdvADD GSE97760]: 55 genes								KIAA0101
RPS27												A_33_P3218559								KIF14
RPS27A												A_33_P3250394								KIR2DS3
RPS29												A_33_P3339987								LCLAT1
RPS29P3												ADAMTSL4								LOC100128281
RSL24D1												APLN								LOC100132832
S100A8												AQP7P1								LOC283788
S100P												AY010113								LOC96610
SHFM1												BMP15								LPCAT2
SLIRP												C11orf53								MCOLN2
SNHG5												CHPT1								MELK
SNRPD2												CHRM2								MLL
SNRPG												CLDN24								MREG
SRP14												CSDA								NDC80
SRP9												CSF1								NMRK1
SS18L2												DCT								NTNG1
TBCA												FECH								NUSAP1
TMA7												FLJ35934								OIP5
TOMM7												FOLR2								P2RX7
TPT1												HEBP1								PARVG
TXN												HMGCS2								PDIA4
UQCRBP1												KCNK17								PHTF1
UQCRH												KCNQ3								PIK3R5
UQCRQ												KIAA1239								PPCS
												KRTAP10-8								PRDM1
												KRTAP2-3								RNF8
												LOC100128517								SAMD3
												LOC100288884								SEC31B
												LOC157740								SKA3
												LOC221814								SLMAP
												LOC284628								SPATA13
												LOC645195								SPC25
												LY6D								SPN
												MITF								SUGP2
												MXI1								SYTL1
												NBPF6								TAF5L
												NGEF								TMEM33
												NR2E1								TNFRSF17
												NXF3								TNIP2
												ODF3								TOP2A
												ONECUT2								USP28
												OSBPL6								YPEL1
												OTUD6A								ZNF37BP
												PQLC1								ZNF667
												SLC18A3
												SLC5A10
												SRC
												TMEM235
												TMEM63C
												TMEM8B
												TNKS1BP1
												TRPC2
												WDFY4
												WFDC9
												WNK2
												WSCD2
												[ADD GPL10558 ] and [ADD GPL6947 ]: 177 genes
												ANAPC13
												ANXA1
												AP1S2
												ARPC3
												ATG3
												ATP5EP2
												ATP5F1
												ATP5I
												ATP5J
												ATP5L
												ATP5O
												ATP6V1D
												ATP6V1E1
												ATP6V1G1
												BOLA2
												BTF3
												C11orf10
												CASP1
												CD3D
												CD52
												CETN2
												CKLF
												CLC
												CLEC4A
												CNBP
												COMMD3
												COMMD6
												COPS5
												COX17
												COX6C
												COX7A2
												COX7C
												CWC15
												DBI
												DNAJA1
												DNAJC8
												DPM1
												DPY30
												EEF1B2
												EIF3E
												EIF4A2
												ENY2
												ERH
												FCER1A
												GIMAP7
												GLRX
												GTF2B
												GTF2H5
												GZMA
												H2AFZ
												HINT1
												HSP90AA1
												HSPA8
												IFIT1
												ILMN_1652955
												ILMN_1655710
												ILMN_1701696
												KLRB1
												LAMTOR3
												LOC729466
												LSM1
												LSM3
												MDH1
												MRFAP1L1
												MRPL33
												MRPL51
												MRPS18C
												MRPS21
												MYL12B
												MYL6
												NDUFA1
												NDUFA4
												NDUFB2
												NDUFB3
												NDUFS4
												NDUFS5
												NME1
												NOP10
												NSA2
												PDCD10
												PFDN5
												POLR3GL
												PPA1
												PPIAL4B
												PPIAP8
												PRDX1
												PSMA3
												PSMA4
												PSMA6
												PSMA6P1
												PSMB1
												PSMC2
												PSMC6
												RBX1
												RPA3
												RPL10A
												RPL11
												RPL12
												RPL13AP6
												RPL17
												RPL17P7
												RPL21
												RPL22P1
												RPL23
												RPL24
												RPL24P2
												RPL26
												RPL27
												RPL30
												RPL31
												RPL32P18
												RPL35A
												RPL35P2
												RPL35P5
												RPL36AL
												RPL36AP49
												RPL39
												RPL4
												RPL41
												RPL6
												RPL6P19
												RPL6P20
												RPL7
												RPL7P23
												RPL7P6
												RPL9
												RPL9P25
												RPS12P22
												RPS15A
												RPS17
												RPS17P16
												RPS20
												RPS23P8
												RPS24
												RPS25
												RPS25P6
												RPS27
												RPS27A
												RPS27AP5
												RPS27L
												RPS29
												RPS29P3
												RPS3A
												RPS4X
												RSL24D1
												RWDD1
												S100A8
												SARNP
												SEC11A
												SF3B14
												SHFM1
												SLIRP
												SNRPB2
												SNRPD2
												SNRPG
												SNX2
												SOD1
												SRP14
												SRP14P1
												SS18L2
												TAX1BP1
												TBCA
												TMA7
												TMCO1
												TOMM7
												TPT1
												TXN
												TXNDC12
												TXNDC17
												UBL5
												UFC1
												UQCRBP1
												UQCRH
												UQCRQ
												VAMP8
												ZMAT2
												ZNHIT3
